# Supplementary material for: 1,1′,1′′-{[4-(3,4-Ethyl­ene­dioxy­thio­phen-2-yl)phen­yl]methane­tri­yl}tris­(1H-pyra­zole)
Source: Acta Crystallogr Sect E Struct Rep Online. 2011 Oct 22;67(Pt 11):o3021. doi: 10.1107/S160053681104253X (PMC3247419; doi:10.1107/S160053681104253X)
Supplement: Supplementary file 1 [file e-67-o3021-sup1.cif]

##############################################################################
#                                                                            #
# This CIF contains the data in a paper accepted for publication in          #
# Acta Crystallographica Section E. It conforms to the requirements of       #
# Notes for Authors for Acta Crystallographica Section E, and has been       #
# peer reviewed under the auspices of the IUCr Commission on Journals.       #
#                                                                            #
# Full details of the Crystallographic Information File format               #
# are given in the paper "The Crystallographic Information File (CIF):       #
# a New Standard Archive File for Crystallography" by S. R. Hall, F. H.      #
# Allen and I. D. Brown [Acta Cryst. (1991), A47, 655-685].                  #
#                                                                            #
# The current version of the core CIF dictionary is obtainable from          #
# ftp://ftp.iucr.org/pub/cif_core.dic.                                       #
#                                                                            #
# Software is freely available for graphical display of the structure(s)     #
# in this CIF. For information consult the CIF software page                 #
# http://www.iucr.org/resources/cif/software.                                #
#                                                                            #
# This file may be used for bona fide research purposes within the           #
# scientific community so long as proper attribution is given to the journal # 
# article from which it was obtained.                                        #
#                                                                            #
##############################################################################
data_I
_audit_creation_method     SHELXL-97
_chemical_name_systematic
;
1-[bis(1<i>H</i>-imidazol-1-yl)(4-{2<i>H</i>,3<i>H</i>-
thieno[3,4-<i>b</i>][1,4]dioxin-5-yl}phenyl)methyl]-1<i>H</i>-imidazole
;
_chemical_name_common
;
1,1',1''-{[4-(3,4-Ethylenedioxythiophen-2-
yl)phenyl]methanetriyl}tris(1<i>H</i>-pyrazole)
;
_chemical_formula_moiety     'C22 H18 N6 O2 S'
_chemical_formula_sum     'C22 H18 N6 O2 S'
_chemical_formula_iupac     'C22 H18 N6 O2 S'
_chemical_formula_weight     430.48
_chemical_melting_point     ?
_symmetry_cell_setting     triclinic
_symmetry_space_group_name_H-M     'P -1'
_symmetry_space_group_name_Hall     '-P 1'
loop_
    _symmetry_equiv_pos_as_xyz
    'x, y, z'
    '-x, -y, -z'
_cell_length_a     7.2356(14)
_cell_length_b     8.1104(16)
_cell_length_c     18.626(4)
_cell_angle_alpha     95.05(3)
_cell_angle_beta     99.20(2)
_cell_angle_gamma     112.14(3)
_cell_volume     986.2(3)
_cell_formula_units_Z     2
_cell_measurement_reflns_used     3640
_cell_measurement_theta_min     2.91
_cell_measurement_theta_max     30.51
_cell_measurement_temperature     153.0(10)
_exptl_crystal_description     Block
_exptl_crystal_colour     Colourless
_exptl_crystal_size_max     0.16
_exptl_crystal_size_mid     0.15
_exptl_crystal_size_min     0.11
_exptl_crystal_density_diffrn     1.450
_exptl_crystal_density_meas     ?
_exptl_crystal_density_method     'not measured'
_exptl_crystal_F_000     448
_exptl_absorpt_coefficient_mu     0.199
_exptl_absorpt_correction_type     gaussian
_exptl_absorpt_process_details
;
(SHELXTL; Sheldrick, 2008)
;
_exptl_absorpt_correction_T_min     0.9689
_exptl_absorpt_correction_T_max     0.9785
_exptl_special_details
;
;
_diffrn_ambient_temperature     153.0(10)
_diffrn_radiation_type     MoK\a
_diffrn_radiation_wavelength     0.71073
_diffrn_radiation_source     'fine-focus sealed tube'
_diffrn_radiation_monochromator     graphite
_diffrn_measurement_device_type     'Nonius KappaCCD'
_diffrn_measurement_method     \w
_diffrn_detector_area_resol_mean     ?
_diffrn_reflns_number     5461
_diffrn_reflns_av_R_equivalents     0.0254
_diffrn_reflns_av_sigmaI/netI     0.0471
_diffrn_reflns_theta_min     3.08
_diffrn_reflns_theta_max     25.00
_diffrn_reflns_theta_full     25.00
_diffrn_measured_fraction_theta_max     0.997
_diffrn_measured_fraction_theta_full     0.997
_diffrn_reflns_limit_h_min     -8
_diffrn_reflns_limit_h_max     8
_diffrn_reflns_limit_k_min     -8
_diffrn_reflns_limit_k_max     9
_diffrn_reflns_limit_l_min     -22
_diffrn_reflns_limit_l_max     22
_diffrn_standards_number     ?
_diffrn_standards_interval_count     ?
_diffrn_standards_interval_time     ?
_diffrn_standards_decay_%     ?
_refine_special_details
;
Refinement of <i>F</i>^2^ against ALL reflections. The weighted <i>R</i>-factor
<i>wR</i> and goodness of fit <i>S</i> are based on <i>F</i>^2^, conventional
<i>R</i>-factors <i>R</i> are based on <i>F</i>, with <i>F</i> set to zero for
negative <i>F</i>^2^. The threshold expression of <i>F</i>^2^ >
\s(<i>F</i>^2^) is used only for calculating <i>R</i>-factors(gt) <i>etc</i>.
and is not relevant to the choice of reflections for refinement.
<i>R</i>-factors based on <i>F</i>^2^ are statistically about twice as large
as those based on <i>F</i>, and <i>R</i>- factors based on ALL data will be
even larger.
;
_reflns_number_total     3466
_reflns_number_gt     2749
_reflns_threshold_expression     I>2\s(I)
_refine_ls_structure_factor_coef     Fsqd
_refine_ls_matrix_type     full
_refine_ls_R_factor_all     0.0722
_refine_ls_R_factor_gt     0.0521
_refine_ls_wR_factor_gt     0.1257
_refine_ls_wR_factor_ref     0.1481
_refine_ls_goodness_of_fit_ref     1.118
_refine_ls_restrained_S_all     1.144
_refine_ls_number_reflns     3466
_refine_ls_number_parameters     294
_refine_ls_number_restraints     9
_refine_ls_hydrogen_treatment     constr
_refine_ls_weighting_scheme     calc
_refine_ls_weighting_details
         'calc w=1/[\s^2^(Fo^2^)+(0.0645P)^2^+1.0306P] where P=(Fo^2^+2Fc^2^)/3'
_atom_sites_solution_hydrogens     geom
_atom_sites_solution_primary     direct
_atom_sites_solution_secondary     difmap
_refine_ls_shift/su_max     0.000
_refine_ls_shift/su_mean     0.000
_refine_diff_density_max     0.431
_refine_diff_density_min     -0.456
_refine_ls_extinction_method     none
_refine_ls_extinction_coef     ?
loop_
    _atom_type_symbol
    _atom_type_description
    _atom_type_scat_dispersion_real
    _atom_type_scat_dispersion_imag
    _atom_type_scat_source
    'C' 'C' 0.0033 0.0016
                         'International Tables Vol C Tables 4.2.6.8 and 6.1.1.4'
    'H' 'H' 0.0000 0.0000
                         'International Tables Vol C Tables 4.2.6.8 and 6.1.1.4'
    'N' 'N' 0.0061 0.0033
                         'International Tables Vol C Tables 4.2.6.8 and 6.1.1.4'
    'O' 'O' 0.0106 0.0060
                         'International Tables Vol C Tables 4.2.6.8 and 6.1.1.4'
    'S' 'S' 0.1246 0.1234
                         'International Tables Vol C Tables 4.2.6.8 and 6.1.1.4'
_computing_data_collection     '<i>COLLECT</i> (Nonius, 1998)'
_computing_cell_refinement     '<i>COLLECT</i> (Nonius, 1998)'
_computing_data_reduction
;
DENZO and SCALEPACK (Otwinowski & Minor, 1997)
;
_computing_structure_solution
;
SIR97 (Altomare <i>et al.</i>, 1999) within WinGX (Farrugia,
1999)
;
_computing_structure_refinement     'SHELXTL (Sheldrick, 2008)'
_computing_molecular_graphics
            'ORTEP-3 (Farrugia, 1997) and POV-RAY (Persistence of Vision, 2004)'
_computing_publication_material     'SHELXL97 (Sheldrick, 2008)'
loop_
    _atom_site_type_symbol
    _atom_site_label
    _atom_site_fract_x
    _atom_site_fract_y
    _atom_site_fract_z
    _atom_site_U_iso_or_equiv
    _atom_site_adp_type
    _atom_site_calc_flag
    _atom_site_refinement_flags
    _atom_site_occupancy
    _atom_site_symmetry_multiplicity
    _atom_site_disorder_assembly
    _atom_site_disorder_group
    S S1 0.70254(12) 0.81579(11) 0.44453(4) 0.0321(2) Uani d . 1 1 A .
    O O1 0.5573(3) 0.7026(3) 0.63060(11) 0.0330(5) Uani d . 1 1 . .
    O O2 0.2139(3) 0.6959(3) 0.52420(11) 0.0270(5) Uani d . 1 1 . .
    N N4 -0.3420(4) 0.5741(3) 0.20905(14) 0.0304(6) Uani d . 1 1 . .
    N N5 -0.1013(3) 0.9898(3) 0.19286(12) 0.0211(5) Uani d . 1 1 . .
    N N6 -0.2521(4) 1.0130(4) 0.14646(14) 0.0353(7) Uani d . 1 1 . .
    C C1 0.7421(5) 0.7770(4) 0.53348(17) 0.0316(7) Uani d . 1 1 . .
    H H1 0.8682 0.7828 0.5604 0.038 Uiso calc R 1 1 A .
    C C2 0.5699(5) 0.7370(4) 0.56037(15) 0.0243(7) Uani d . 1 1 A .
    C C3 0.3742(8) 0.7069(13) 0.6507(3) 0.0310(15) Uani d P 0.855(19) 1 A 1
    H H3A 0.3921 0.8339 0.6635 0.037 Uiso calc PR 0.855(19) 1 A 1
    H H3B 0.3511 0.6484 0.6948 0.037 Uiso calc PR 0.855(19) 1 A 1
    C C4 0.1914(9) 0.6121(11) 0.5890(3) 0.0289(15) Uani d P 0.855(19) 1 A 1
    H H4A 0.1721 0.4846 0.5768 0.035 Uiso calc PR 0.855(19) 1 A 1
    H H4B 0.0682 0.6137 0.6052 0.035 Uiso calc PR 0.855(19) 1 A 1
    C C3A 0.359(5) 0.615(6) 0.6379(19) 0.039(9) Uani d P 0.145(19) 1 A 2
    H H3C 0.3554 0.6129 0.6907 0.047 Uiso calc PR 0.145(19) 1 A 2
    H H3D 0.3040 0.4890 0.6122 0.047 Uiso calc PR 0.145(19) 1 A 2
    C C4A 0.232(5) 0.709(7) 0.6058(15) 0.032(8) Uani d P 0.145(19) 1 A 2
    H H4C 0.2937 0.8381 0.6288 0.038 Uiso calc PR 0.145(19) 1 A 2
    H H4D 0.0938 0.6549 0.6168 0.038 Uiso calc PR 0.145(19) 1 A 2
    C C5 0.4023(4) 0.7346(3) 0.50830(15) 0.0195(6) Uani d . 1 1 A .
    C C6 0.4478(4) 0.7732(4) 0.44105(15) 0.0210(6) Uani d . 1 1 . .
    C C7 0.3179(4) 0.7824(3) 0.37400(15) 0.0208(6) Uani d . 1 1 A .
    C C8 0.3706(5) 0.7717(4) 0.30513(16) 0.0265(7) Uani d . 1 1 . .
    H H8A 0.4919 0.7548 0.3015 0.032 Uiso calc R 1 1 A .
    C C9 0.2494(5) 0.7853(4) 0.24205(15) 0.0250(7) Uani d . 1 1 A .
    H H9A 0.2896 0.7797 0.1961 0.030 Uiso calc R 1 1 . .
    C C10 0.0697(4) 0.8068(3) 0.24590(15) 0.0213(6) Uani d . 1 1 . .
    C C11 0.0162(4) 0.8172(4) 0.31440(15) 0.0236(6) Uani d . 1 1 A .
    H H11A -0.1064 0.8321 0.3178 0.028 Uiso calc R 1 1 . .
    C C12 0.1377(4) 0.8061(4) 0.37725(15) 0.0224(6) Uani d . 1 1 . .
    H H12 0.0985 0.8147 0.4233 0.027 Uiso calc R 1 1 A .
    C C13 -0.0677(4) 0.8237(4) 0.17826(15) 0.0234(7) Uani d D 1 1 A .
    C C14 0.1425(4) 0.9858(4) 0.09120(15) 0.0242(7) Uani d D 1 1 . .
    H H14A 0.1559 1.1045 0.1082 0.029 Uiso calc R 1 1 B 1
    N N1 0.0423(14) 0.8309(8) 0.1170(4) 0.012(3) Uiso d PD 0.42(2) 1 A 1
    N N2 0.0684(18) 0.6899(7) 0.0800(3) 0.018(2) Uiso d PD 0.42(2) 1 A 1
    C C15 0.180(2) 0.7485(7) 0.0295(4) 0.028(3) Uiso d PD 0.42(2) 1 A 1
    H H15A 0.2229 0.6793 -0.0028 0.033 Uiso calc PR 0.42(2) 1 A 1
    N N1A 0.0096(11) 0.8381(6) 0.1101(3) 0.019(2) Uiso d PD 0.58(2) 1 A 2
    N N2A -0.0119(14) 0.6789(6) 0.0712(3) 0.0246(17) Uiso d PD 0.58(2) 1 A 2
    C C15A 0.1144(15) 0.7421(5) 0.0252(3) 0.0270(19) Uiso d PD 0.58(2) 1 A 2
    H H15B 0.1313 0.6633 -0.0116 0.032 Uiso calc PR 0.58(2) 1 A 2
    C C16 0.2206(5) 0.9305(4) 0.03417(16) 0.0307(7) Uani d D 1 1 A .
    H H16A 0.2915 1.0069 0.0030 0.037 Uiso calc R 1 1 C 1
    N N3 -0.2502(8) 0.6548(7) 0.1554(3) 0.0144(16) Uiso d PD 0.483(12) 1 A 1
    C C17 -0.3761(10) 0.6025(8) 0.0880(3) 0.0231(19) Uiso d PD 0.483(12) 1 A 1
    H H17A -0.3440 0.6460 0.0439 0.028 Uiso calc PR 0.483(12) 1 A 1
    C C18 -0.5556(11) 0.4771(9) 0.0952(4) 0.030(2) Uiso d PD 0.483(12) 1 A 1
    H H18A -0.6694 0.4060 0.0568 0.036 Uiso calc PR 0.483(12) 1 A 1
    C C19 -0.5387(17) 0.4739(15) 0.1706(5) 0.029(4) Uiso d PD 0.483(12) 1 A 1
    H H19A -0.6490 0.4107 0.1927 0.035 Uiso calc PR 0.483(12) 1 A 1
    N N3A -0.2799(7) 0.6848(8) 0.1619(3) 0.0165(16) Uiso d PD 0.517(12) 1 A 2
    C C17A -0.4363(10) 0.6444(9) 0.1030(4) 0.036(2) Uiso d PD 0.517(12) 1 A 2
    H H17B -0.4336 0.7065 0.0620 0.043 Uiso calc PR 0.517(12) 1 A 2
    C C18A -0.5959(10) 0.5005(7) 0.1130(4) 0.0243(17) Uiso d PD 0.517(12) 1 A 2
    H H18B -0.7279 0.4424 0.0821 0.029 Uiso calc PR 0.517(12) 1 A 2
    C C19A -0.5217(15) 0.4570(14) 0.1794(4) 0.026(3) Uiso d PD 0.517(12) 1 A 2
    H H19B -0.5945 0.3545 0.1999 0.032 Uiso calc PR 0.517(12) 1 A 2
    C C20 0.0224(4) 1.1452(4) 0.24024(15) 0.0228(6) Uani d . 1 1 . .
    H H20A 0.1386 1.1618 0.2767 0.027 Uiso calc R 1 1 . .
    C C21 -0.2231(6) 1.1819(5) 0.16671(19) 0.0413(9) Uani d . 1 1 . .
    H H21A -0.3072 1.2373 0.1445 0.050 Uiso calc R 1 1 . .
    C C22 -0.0533(5) 1.2711(4) 0.22500(18) 0.0331(8) Uani d . 1 1 . .
    H H22A -0.0025 1.3930 0.2486 0.040 Uiso calc R 1 1 . .
loop_
    _atom_site_aniso_label
    _atom_site_aniso_U_11
    _atom_site_aniso_U_22
    _atom_site_aniso_U_33
    _atom_site_aniso_U_12
    _atom_site_aniso_U_13
    _atom_site_aniso_U_23
    S1 0.0269(4) 0.0472(5) 0.0283(4) 0.0194(4) 0.0107(3) 0.0060(3)
    O1 0.0304(12) 0.0432(13) 0.0218(11) 0.0125(10) -0.0015(9) 0.0090(9)
    O2 0.0222(11) 0.0382(12) 0.0208(11) 0.0095(9) 0.0063(8) 0.0138(9)
    N4 0.0240(14) 0.0293(14) 0.0288(14) -0.0008(11) 0.0073(11) 0.0075(11)
    N5 0.0183(12) 0.0281(13) 0.0142(12) 0.0065(10) 0.0032(10) 0.0032(10)
    N6 0.0291(15) 0.0603(19) 0.0214(14) 0.0252(14) 0.0003(11) 0.0054(13)
    C1 0.0266(17) 0.0429(18) 0.0266(17) 0.0178(14) 0.0005(13) 0.0041(14)
    C2 0.0296(17) 0.0216(14) 0.0192(15) 0.0102(12) -0.0007(12) 0.0010(11)
    C3 0.031(3) 0.036(4) 0.022(2) 0.009(3) 0.006(2) 0.010(2)
    C4 0.030(3) 0.035(3) 0.021(3) 0.011(3) 0.005(2) 0.012(3)
    C3A 0.045(17) 0.014(16) 0.042(17) -0.007(14) 0.013(12) 0.007(13)
    C4A 0.025(14) 0.04(2) 0.020(14) 0.005(14) 0.002(11) -0.004(13)
    C5 0.0222(15) 0.0149(13) 0.0209(15) 0.0073(11) 0.0035(12) 0.0021(11)
    C6 0.0219(15) 0.0197(13) 0.0239(15) 0.0102(11) 0.0077(12) 0.0023(11)
    C7 0.0262(16) 0.0152(13) 0.0196(14) 0.0067(12) 0.0049(12) 0.0032(11)
    C8 0.0320(17) 0.0284(15) 0.0236(15) 0.0157(13) 0.0100(13) 0.0026(12)
    C9 0.0371(18) 0.0235(15) 0.0154(14) 0.0113(13) 0.0106(13) 0.0023(11)
    C10 0.0267(16) 0.0151(13) 0.0180(14) 0.0033(11) 0.0055(12) 0.0035(11)
    C11 0.0236(15) 0.0301(15) 0.0195(15) 0.0107(12) 0.0085(12) 0.0088(12)
    C12 0.0256(16) 0.0262(15) 0.0161(14) 0.0082(12) 0.0093(12) 0.0073(11)
    C13 0.0281(16) 0.0201(14) 0.0134(14) 0.0005(12) 0.0032(12) 0.0030(11)
    C14 0.0272(16) 0.0226(14) 0.0236(15) 0.0090(12) 0.0089(12) 0.0065(12)
    C16 0.0335(18) 0.0406(18) 0.0229(16) 0.0177(15) 0.0096(14) 0.0099(13)
    C20 0.0225(15) 0.0240(15) 0.0204(14) 0.0068(12) 0.0058(12) 0.0045(11)
    C21 0.047(2) 0.065(2) 0.0311(18) 0.0402(19) 0.0115(16) 0.0143(17)
    C22 0.043(2) 0.0348(17) 0.0298(17) 0.0202(15) 0.0160(15) 0.0096(14)
_geom_special_details
;
All e.s.d.'s (except the e.s.d. in the dihedral angle between two l.s. planes)
are estimated using the full covariance matrix. The cell e.s.d.'s are taken
into account individually in the estimation of e.s.d.'s in distances, angles
and torsion angles; correlations between e.s.d.'s in cell parameters are only
used when they are defined by crystal symmetry. An approximate (isotropic)
treatment of cell e.s.d.'s is used for estimating e.s.d.'s involving l.s.
planes.
;
loop_
    _geom_bond_atom_site_label_1
    _geom_bond_atom_site_label_2
    _geom_bond_site_symmetry_2
    _geom_bond_distance
    _geom_bond_publ_flag
    S1 C1 . 1.713(3) ?
    S1 C6 . 1.732(3) ?
    O1 C2 . 1.371(4) ?
    O1 C3A . 1.37(3) ?
    O1 C3 . 1.445(5) ?
    O2 C5 . 1.366(3) ?
    O2 C4 . 1.439(4) ?
    O2 C4A . 1.50(3) ?
    N4 C19A . 1.283(10) ?
    N4 N3A . 1.320(5) ?
    N4 N3 . 1.366(6) ?
    N4 C19 . 1.378(11) ?
    N5 N6 . 1.362(3) ?
    N5 C20 . 1.367(4) ?
    N5 C13 . 1.466(4) ?
    N6 C21 . 1.316(5) ?
    C1 C2 . 1.354(4) ?
    C1 H1 . 0.9500 ?
    C2 C5 . 1.420(4) ?
    C3 C4 . 1.501(11) ?
    C3 H3A . 0.9900 ?
    C3 H3B . 0.9900 ?
    C4 H4A . 0.9900 ?
    C4 H4B . 0.9900 ?
    C3A C4A . 1.49(7) ?
    C3A H3C . 0.9900 ?
    C3A H3D . 0.9900 ?
    C4A H4C . 0.9900 ?
    C4A H4D . 0.9900 ?
    C5 C6 . 1.378(4) ?
    C6 C7 . 1.463(4) ?
    C7 C12 . 1.398(4) ?
    C7 C8 . 1.400(4) ?
    C8 C9 . 1.388(4) ?
    C8 H8A . 0.9500 ?
    C9 C10 . 1.387(4) ?
    C9 H9A . 0.9500 ?
    C10 C11 . 1.396(4) ?
    C10 C13 . 1.526(4) ?
    C11 C12 . 1.378(4) ?
    C11 H11A . 0.9500 ?
    C12 H12 . 0.9500 ?
    C13 N1A . 1.463(4) ?
    C13 N3 . 1.468(4) ?
    C13 N3A . 1.485(4) ?
    C13 N1 . 1.486(5) ?
    C14 N1A . 1.341(5) ?
    C14 N1 . 1.366(6) ?
    C14 C16 . 1.396(3) ?
    C14 H14A . 0.9500 ?
    N1 N2 . 1.372(5) ?
    N2 C15 . 1.340(6) ?
    C15 C16 . 1.385(5) ?
    C15 H15A . 0.9500 ?
    N1A N2A . 1.366(5) ?
    N2A C15A . 1.344(6) ?
    C15A C16 . 1.408(5) ?
    C15A H15B . 0.9500 ?
    C16 H16A . 0.9500 ?
    N3 C17 . 1.355(5) ?
    C17 C18 . 1.350(7) ?
    C17 H17A . 0.9500 ?
    C18 C19 . 1.394(7) ?
    C18 H18A . 0.9500 ?
    C19 H19A . 0.9500 ?
    N3A C17A . 1.361(5) ?
    C17A C18A . 1.350(6) ?
    C17A H17B . 0.9500 ?
    C18A C19A . 1.396(7) ?
    C18A H18B . 0.9500 ?
    C19A H19B . 0.9500 ?
    C20 C22 . 1.359(4) ?
    C20 H20A . 0.9500 ?
    C21 C22 . 1.406(5) ?
    C21 H21A . 0.9500 ?
    C22 H22A . 0.9500 ?
loop_
    _geom_angle_atom_site_label_1
    _geom_angle_atom_site_label_2
    _geom_angle_atom_site_label_3
    _geom_angle_site_symmetry_1
    _geom_angle_site_symmetry_3
    _geom_angle
    _geom_angle_publ_flag
    C1 S1 C6 . . 93.25(15) ?
    C2 O1 C3A . . 112.4(13) ?
    C2 O1 C3 . . 112.3(3) ?
    C5 O2 C4 . . 112.3(3) ?
    C5 O2 C4A . . 109.3(11) ?
    C19A N4 N3A . . 108.0(4) ?
    C19A N4 N3 . . 109.2(4) ?
    N3A N4 C19 . . 98.7(5) ?
    N3 N4 C19 . . 101.9(4) ?
    N6 N5 C20 . . 111.7(2) ?
    N6 N5 C13 . . 118.9(2) ?
    C20 N5 C13 . . 128.3(2) ?
    C21 N6 N5 . . 104.4(3) ?
    C2 C1 S1 . . 111.0(2) ?
    C2 C1 H1 . . 124.5 ?
    S1 C1 H1 . . 124.5 ?
    C1 C2 O1 . . 123.9(3) ?
    C1 C2 C5 . . 113.0(3) ?
    O1 C2 C5 . . 123.1(3) ?
    O1 C3 C4 . . 111.5(6) ?
    O1 C3 H3A . . 109.3 ?
    C4 C3 H3A . . 109.3 ?
    O1 C3 H3B . . 109.3 ?
    C4 C3 H3B . . 109.3 ?
    H3A C3 H3B . . 108.0 ?
    O2 C4 C3 . . 111.7(6) ?
    O2 C4 H4A . . 109.3 ?
    C3 C4 H4A . . 109.3 ?
    O2 C4 H4B . . 109.3 ?
    C3 C4 H4B . . 109.3 ?
    H4A C4 H4B . . 108.0 ?
    O1 C3A C4A . . 110(3) ?
    O1 C3A H3C . . 109.7 ?
    C4A C3A H3C . . 109.7 ?
    O1 C3A H3D . . 109.7 ?
    C4A C3A H3D . . 109.7 ?
    H3C C3A H3D . . 108.2 ?
    C3A C4A O2 . . 111(4) ?
    C3A C4A H4C . . 109.4 ?
    O2 C4A H4C . . 109.4 ?
    C3A C4A H4D . . 109.4 ?
    O2 C4A H4D . . 109.4 ?
    H4C C4A H4D . . 108.0 ?
    O2 C5 C6 . . 123.9(3) ?
    O2 C5 C2 . . 122.4(2) ?
    C6 C5 C2 . . 113.7(3) ?
    C5 C6 C7 . . 130.1(3) ?
    C5 C6 S1 . . 109.0(2) ?
    C7 C6 S1 . . 120.9(2) ?
    C12 C7 C8 . . 117.7(3) ?
    C12 C7 C6 . . 120.5(2) ?
    C8 C7 C6 . . 121.8(3) ?
    C9 C8 C7 . . 121.5(3) ?
    C9 C8 H8A . . 119.3 ?
    C7 C8 H8A . . 119.3 ?
    C10 C9 C8 . . 120.2(3) ?
    C10 C9 H9A . . 119.9 ?
    C8 C9 H9A . . 119.9 ?
    C9 C10 C11 . . 118.6(3) ?
    C9 C10 C13 . . 122.2(2) ?
    C11 C10 C13 . . 119.2(3) ?
    C12 C11 C10 . . 121.3(3) ?
    C12 C11 H11A . . 119.4 ?
    C10 C11 H11A . . 119.4 ?
    C11 C12 C7 . . 120.7(3) ?
    C11 C12 H12 . . 119.6 ?
    C7 C12 H12 . . 119.6 ?
    N1A C13 N5 . . 104.1(3) ?
    N1A C13 N3 . . 100.5(4) ?
    N5 C13 N3 . . 116.8(4) ?
    N1A C13 N3A . . 108.9(4) ?
    N5 C13 N3A . . 101.5(4) ?
    N5 C13 N1 . . 110.7(4) ?
    N3 C13 N1 . . 104.0(4) ?
    N3A C13 N1 . . 114.7(4) ?
    N1A C13 C10 . . 117.0(4) ?
    N5 C13 C10 . . 109.3(2) ?
    N3 C13 C10 . . 109.2(3) ?
    N3A C13 C10 . . 114.4(3) ?
    N1 C13 C10 . . 106.2(5) ?
    N1A C14 C16 . . 108.1(3) ?
    N1 C14 C16 . . 104.5(3) ?
    N1A C14 H14A . . 123.1 ?
    N1 C14 H14A . . 127.8 ?
    C16 C14 H14A . . 127.8 ?
    C14 N1 N2 . . 109.4(4) ?
    C14 N1 C13 . . 123.8(4) ?
    N2 N1 C13 . . 126.8(6) ?
    C15 N2 N1 . . 109.8(5) ?
    N2 C15 C16 . . 105.8(5) ?
    N2 C15 H15A . . 127.1 ?
    C16 C15 H15A . . 127.1 ?
    C14 N1A N2A . . 114.6(3) ?
    C14 N1A C13 . . 127.5(4) ?
    N2A N1A C13 . . 115.4(4) ?
    C15A N2A N1A . . 99.8(4) ?
    N2A C15A C16 . . 116.9(5) ?
    N2A C15A H15B . . 121.5 ?
    C16 C15A H15B . . 121.5 ?
    C15 C16 C14 . . 110.3(4) ?
    C14 C16 C15A . . 100.5(4) ?
    C14 C16 H16A . . 124.9 ?
    C15A C16 H16A . . 132.0 ?
    C17 N3 N4 . . 113.1(4) ?
    C17 N3 C13 . . 125.0(4) ?
    N4 N3 C13 . . 118.0(4) ?
    C18 C17 N3 . . 107.2(5) ?
    C18 C17 H17A . . 126.4 ?
    N3 C17 H17A . . 126.4 ?
    C17 C18 C19 . . 105.6(7) ?
    C17 C18 H18A . . 127.2 ?
    C19 C18 H18A . . 127.2 ?
    N4 C19 C18 . . 111.4(8) ?
    N4 C19 H19A . . 124.3 ?
    C18 C19 H19A . . 124.3 ?
    N4 N3A C17A . . 108.9(4) ?
    N4 N3A C13 . . 120.0(3) ?
    C17A N3A C13 . . 131.1(4) ?
    C18A C17A N3A . . 108.0(5) ?
    C18A C17A H17B . . 126.0 ?
    N3A C17A H17B . . 126.0 ?
    C17A C18A C19A . . 103.9(6) ?
    C17A C18A H18B . . 128.1 ?
    C19A C18A H18B . . 128.1 ?
    N4 C19A C18A . . 110.8(7) ?
    N4 C19A H19B . . 124.6 ?
    C18A C19A H19B . . 124.6 ?
    C22 C20 N5 . . 106.7(3) ?
    C22 C20 H20A . . 126.7 ?
    N5 C20 H20A . . 126.7 ?
    N6 C21 C22 . . 112.3(3) ?
    N6 C21 H21A . . 123.9 ?
    C22 C21 H21A . . 123.9 ?
    C20 C22 C21 . . 105.0(3) ?
    C20 C22 H22A . . 127.5 ?
    C21 C22 H22A . . 127.5 ?
loop_
    _geom_torsion_atom_site_label_1
    _geom_torsion_atom_site_label_2
    _geom_torsion_atom_site_label_3
    _geom_torsion_atom_site_label_4
    _geom_torsion_site_symmetry_1
    _geom_torsion_site_symmetry_2
    _geom_torsion_site_symmetry_3
    _geom_torsion_site_symmetry_4
    _geom_torsion
    _geom_torsion_publ_flag
    C20 N5 N6 C21 . . . . -1.4(3) ?
    C13 N5 N6 C21 . . . . -170.4(2) ?
    C6 S1 C1 C2 . . . . -1.3(3) ?
    S1 C1 C2 O1 . . . . -178.9(2) ?
    S1 C1 C2 C5 . . . . 0.9(3) ?
    C3A O1 C2 C1 . . . . -162(2) ?
    C3 O1 C2 C1 . . . . 166.0(5) ?
    C3A O1 C2 C5 . . . . 18(2) ?
    C3 O1 C2 C5 . . . . -13.8(5) ?
    C2 O1 C3 C4 . . . . 42.9(8) ?
    C3A O1 C3 C4 . . . . -54(3) ?
    C5 O2 C4 C3 . . . . 45.3(8) ?
    C4A O2 C4 C3 . . . . -45(2) ?
    O1 C3 C4 O2 . . . . -61.0(9) ?
    C2 O1 C3A C4A . . . . -49(4) ?
    C3 O1 C3A C4A . . . . 47(4) ?
    O1 C3A C4A O2 . . . . 66(5) ?
    C5 O2 C4A C3A . . . . -46(4) ?
    C4 O2 C4A C3A . . . . 55(4) ?
    C4 O2 C5 C6 . . . . 163.5(4) ?
    C4A O2 C5 C6 . . . . -165(2) ?
    C4 O2 C5 C2 . . . . -16.0(5) ?
    C4A O2 C5 C2 . . . . 15(2) ?
    C1 C2 C5 O2 . . . . 179.5(3) ?
    O1 C2 C5 O2 . . . . -0.7(4) ?
    C1 C2 C5 C6 . . . . 0.0(4) ?
    O1 C2 C5 C6 . . . . 179.8(2) ?
    O2 C5 C6 C7 . . . . 0.0(5) ?
    C2 C5 C6 C7 . . . . 179.4(3) ?
    O2 C5 C6 S1 . . . . 179.5(2) ?
    C2 C5 C6 S1 . . . . -1.0(3) ?
    C1 S1 C6 C5 . . . . 1.3(2) ?
    C1 S1 C6 C7 . . . . -179.1(2) ?
    C5 C6 C7 C12 . . . . 20.3(4) ?
    S1 C6 C7 C12 . . . . -159.3(2) ?
    C5 C6 C7 C8 . . . . -161.1(3) ?
    S1 C6 C7 C8 . . . . 19.4(4) ?
    C12 C7 C8 C9 . . . . 0.4(4) ?
    C6 C7 C8 C9 . . . . -178.3(2) ?
    C7 C8 C9 C10 . . . . -1.1(4) ?
    C8 C9 C10 C11 . . . . 0.9(4) ?
    C8 C9 C10 C13 . . . . 179.5(2) ?
    C9 C10 C11 C12 . . . . -0.1(4) ?
    C13 C10 C11 C12 . . . . -178.7(2) ?
    C10 C11 C12 C7 . . . . -0.6(4) ?
    C8 C7 C12 C11 . . . . 0.5(4) ?
    C6 C7 C12 C11 . . . . 179.2(3) ?
    N6 N5 C13 N1A . . . . 67.9(4) ?
    C20 N5 C13 N1A . . . . -99.1(4) ?
    N6 N5 C13 N3 . . . . -41.8(4) ?
    C20 N5 C13 N3 . . . . 151.2(3) ?
    N6 N5 C13 N3A . . . . -45.2(3) ?
    C20 N5 C13 N3A . . . . 147.8(3) ?
    N6 N5 C13 N1 . . . . 76.9(5) ?
    C20 N5 C13 N1 . . . . -90.1(5) ?
    N6 N5 C13 C10 . . . . -166.4(2) ?
    C20 N5 C13 C10 . . . . 26.6(4) ?
    C9 C10 C13 N1A . . . . -7.2(4) ?
    C11 C10 C13 N1A . . . . 171.4(3) ?
    C9 C10 C13 N5 . . . . -125.1(3) ?
    C11 C10 C13 N5 . . . . 53.5(3) ?
    C9 C10 C13 N3 . . . . 106.0(4) ?
    C11 C10 C13 N3 . . . . -75.4(4) ?
    C9 C10 C13 N3A . . . . 121.9(4) ?
    C11 C10 C13 N3A . . . . -59.5(5) ?
    C9 C10 C13 N1 . . . . -5.6(4) ?
    C11 C10 C13 N1 . . . . 173.0(3) ?
    N1A C14 N1 N2 . . . . 112.6(17) ?
    C16 C14 N1 N2 . . . . 3.2(7) ?
    N1A C14 N1 C13 . . . . -70.0(13) ?
    C16 C14 N1 C13 . . . . -179.4(7) ?
    N1A C13 N1 C14 . . . . 69.4(19) ?
    N5 C13 N1 C14 . . . . 15.3(10) ?
    N3 C13 N1 C14 . . . . 141.6(8) ?
    N3A C13 N1 C14 . . . . 129.4(8) ?
    C10 C13 N1 C14 . . . . -103.3(8) ?
    N1A C13 N1 N2 . . . . -114(2) ?
    N5 C13 N1 N2 . . . . -167.8(7) ?
    N3 C13 N1 N2 . . . . -41.5(9) ?
    N3A C13 N1 N2 . . . . -53.7(10) ?
    C10 C13 N1 N2 . . . . 73.6(8) ?
    C14 N1 N2 C15 . . . . -1.1(10) ?
    C13 N1 N2 C15 . . . . -178.4(8) ?
    N1 N2 C15 C16 . . . . -1.5(10) ?
    N1 C14 N1A N2A . . . . -73.0(14) ?
    C16 C14 N1A N2A . . . . 0.8(6) ?
    N1 C14 N1A C13 . . . . 88.3(16) ?
    C16 C14 N1A C13 . . . . 162.1(6) ?
    N5 C13 N1A C14 . . . . 40.3(8) ?
    N3 C13 N1A C14 . . . . 161.6(7) ?
    N3A C13 N1A C14 . . . . 147.9(7) ?
    N1 C13 N1A C14 . . . . -88(2) ?
    C10 C13 N1A C14 . . . . -80.5(8) ?
    N5 C13 N1A N2A . . . . -158.6(5) ?
    N3 C13 N1A N2A . . . . -37.3(6) ?
    N3A C13 N1A N2A . . . . -50.9(7) ?
    N1 C13 N1A N2A . . . . 72.8(19) ?
    C10 C13 N1A N2A . . . . 80.7(6) ?
    C14 N1A N2A C15A . . . . -1.9(7) ?
    C13 N1A N2A C15A . . . . -165.5(6) ?
    N1A N2A C15A C16 . . . . 2.3(7) ?
    N2 C15 C16 C14 . . . . 3.5(8) ?
    N2 C15 C16 C15A . . . . -57.3(11) ?
    N1A C14 C16 C15 . . . . -15.9(6) ?
    N1 C14 C16 C15 . . . . -4.1(7) ?
    N1A C14 C16 C15A . . . . 0.6(5) ?
    N1 C14 C16 C15A . . . . 12.3(5) ?
    N2A C15A C16 C15 . . . . 121.7(15) ?
    N2A C15A C16 C14 . . . . -1.9(7) ?
    C19A N4 N3 C17 . . . . 5.3(8) ?
    N3A N4 N3 C17 . . . . -83.7(10) ?
    C19 N4 N3 C17 . . . . -3.0(8) ?
    C19A N4 N3 C13 . . . . 164.3(7) ?
    N3A N4 N3 C13 . . . . 75.3(8) ?
    C19 N4 N3 C13 . . . . 156.0(7) ?
    N1A C13 N3 C17 . . . . -37.6(8) ?
    N5 C13 N3 C17 . . . . 74.2(7) ?
    N3A C13 N3 C17 . . . . 86.6(13) ?
    N1 C13 N3 C17 . . . . -48.1(8) ?
    C10 C13 N3 C17 . . . . -161.2(6) ?
    N1A C13 N3 N4 . . . . 166.1(6) ?
    N5 C13 N3 N4 . . . . -82.1(6) ?
    N3A C13 N3 N4 . . . . -69.7(12) ?
    N1 C13 N3 N4 . . . . 155.6(6) ?
    C10 C13 N3 N4 . . . . 42.6(7) ?
    N4 N3 C17 C18 . . . . -2.7(9) ?
    C13 N3 C17 C18 . . . . -159.9(7) ?
    N3 C17 C18 C19 . . . . 7.0(10) ?
    C19A N4 C19 C18 . . . . -126(4) ?
    N3A N4 C19 C18 . . . . 24.6(9) ?
    N3 N4 C19 C18 . . . . 7.5(9) ?
    C17 C18 C19 N4 . . . . -9.4(11) ?
    C19A N4 N3A C17A . . . . 5.9(8) ?
    N3 N4 N3A C17A . . . . 102.7(10) ?
    C19 N4 N3A C17A . . . . 0.4(7) ?
    C19A N4 N3A C13 . . . . -173.8(7) ?
    N3 N4 N3A C13 . . . . -77.0(8) ?
    C19 N4 N3A C13 . . . . -179.3(7) ?
    N1A C13 N3A N4 . . . . 141.0(6) ?
    N5 C13 N3A N4 . . . . -109.6(6) ?
    N3 C13 N3A N4 . . . . 81.7(13) ?
    N1 C13 N3A N4 . . . . 131.0(7) ?
    C10 C13 N3A N4 . . . . 8.0(8) ?
    N1A C13 N3A C17A . . . . -38.7(9) ?
    N5 C13 N3A C17A . . . . 70.8(8) ?
    N3 C13 N3A C17A . . . . -98.0(14) ?
    N1 C13 N3A C17A . . . . -48.6(9) ?
    C10 C13 N3A C17A . . . . -171.6(6) ?
    N4 N3A C17A C18A . . . . -2.4(8) ?
    C13 N3A C17A C18A . . . . 177.2(7) ?
    N3A C17A C18A C19A . . . . -1.7(9) ?
    N3A N4 C19A C18A . . . . -7.1(9) ?
    N3 N4 C19A C18A . . . . -25.2(9) ?
    C19 N4 C19A C18A . . . . 23(3) ?
    C17A C18A C19A N4 . . . . 5.5(10) ?
    N6 N5 C20 C22 . . . . 1.3(3) ?
    C13 N5 C20 C22 . . . . 169.0(3) ?
    N5 N6 C21 C22 . . . . 1.0(4) ?
    N5 C20 C22 C21 . . . . -0.6(3) ?
    N6 C21 C22 C20 . . . . -0.2(4) ?
_iucr_refine_instructions_details
;
TITL I         P-1          R = 0.06
CELL  0.71073    7.2356    8.1104   18.6260    95.050    99.200   112.140
ZERR  2           0.0014    0.0016    0.0040     0.030     0.020     0.030
LATT   1
SFAC  C  H  N  O  S
UNIT    44   36  12   4   2
TEMP  -120
L.S. 20
FMAP 2
OMIT -4.0 50
PLAN 20
BOND $H
DFIX 1.450 0.005 C14 C16
ACTA
SADI 0.005 C17 C18 C17A C18A
SADI 0.005 C18 C19 C18A C19A
SADI 0.005 C17 N3 C17A N3A
SADI 0.005 N3 C13 N3A C13
SADI 0.005 N2 C15 N2A C15A
SADI 0.005 C15 C16 C15A C16
SADI 0.005 N1 N2 N1A N2A
SADI 0.005 N1 C13 N1A C13
CONF
WGHT    0.064500    1.030600
FVAR       0.54656   0.85465   0.41918   0.48322
S1    5    0.702535    0.815789    0.444526    11.00000    0.02692    0.04718 =
         0.02827    0.00598    0.01074    0.01944
O1    4    0.557330    0.702627    0.630605    11.00000    0.03042    0.04316 =
         0.02182    0.00896   -0.00148    0.01254
O2    4    0.213863    0.695919    0.524197    11.00000    0.02218    0.03821 =
         0.02082    0.01382    0.00632    0.00950
N4    3   -0.342004    0.574083    0.209049    11.00000    0.02396    0.02934 =
         0.02880    0.00752    0.00726   -0.00081
N5    3   -0.101262    0.989771    0.192859    11.00000    0.01833    0.02811 =
         0.01425    0.00316    0.00321    0.00648
N6    3   -0.252081    1.012989    0.146458    11.00000    0.02910    0.06031 =
         0.02139    0.00541    0.00034    0.02525
C1    1    0.742130    0.777000    0.533485    11.00000    0.02659    0.04295 =
         0.02659    0.00410    0.00051    0.01779
AFIX  43
H1    2    0.868197    0.782806    0.560374    11.00000   -1.20000
AFIX   0
C2    1    0.569915    0.736978    0.560373    11.00000    0.02959    0.02161 =
         0.01919    0.00098   -0.00071    0.01022
PART   1
C3    1    0.374168    0.706935    0.650704    21.00000    0.03147    0.03647 =
         0.02226    0.01033    0.00623    0.00895
AFIX  23
H3A   2    0.392109    0.833898    0.663494    21.00000   -1.20000
H3B   2    0.351110    0.648353    0.694775    21.00000   -1.20000
AFIX   0
C4    1    0.191368    0.612100    0.589000    21.00000    0.03048    0.03509 =
         0.02108    0.01185    0.00490    0.01143
AFIX  23
H4A   2    0.172073    0.484590    0.576838    21.00000   -1.20000
H4B   2    0.068222    0.613722    0.605250    21.00000   -1.20000
AFIX   0
PART   2
C3A   1    0.359417    0.615163    0.637863   -21.00000    0.04531    0.01404 =
         0.04210    0.00675    0.01328   -0.00696
AFIX  23
H3C   2    0.355422    0.612890    0.690659   -21.00000   -1.20000
H3D   2    0.304025    0.488992    0.612170   -21.00000   -1.20000
AFIX   0
C4A   1    0.231587    0.709439    0.605778   -21.00000    0.02451    0.04122 =
         0.02020   -0.00356    0.00244    0.00455
AFIX  23
H4C   2    0.293691    0.838057    0.628783   -21.00000   -1.20000
H4D   2    0.093821    0.654891    0.616770   -21.00000   -1.20000
AFIX   0
PART   0
C5    1    0.402253    0.734618    0.508302    11.00000    0.02218    0.01488 =
         0.02086    0.00209    0.00353    0.00726
C6    1    0.447760    0.773218    0.441049    11.00000    0.02188    0.01970 =
         0.02392    0.00233    0.00767    0.01018
C7    1    0.317906    0.782399    0.374004    11.00000    0.02619    0.01522 =
         0.01959    0.00316    0.00492    0.00669
C8    1    0.370588    0.771721    0.305127    11.00000    0.03201    0.02843 =
         0.02361    0.00256    0.00996    0.01566
AFIX  43
H8A   2    0.491949    0.754844    0.301478    11.00000   -1.20000
AFIX   0
C9    1    0.249389    0.785251    0.242050    11.00000    0.03715    0.02354 =
         0.01545    0.00232    0.01060    0.01132
AFIX  43
H9A   2    0.289624    0.779722    0.196086    11.00000   -1.20000
AFIX   0
C10   1    0.069726    0.806817    0.245896    11.00000    0.02672    0.01512 =
         0.01796    0.00352    0.00552    0.00334
C11   1    0.016163    0.817174    0.314400    11.00000    0.02363    0.03011 =
         0.01952    0.00882    0.00847    0.01067
AFIX  43
H11A  2   -0.106392    0.832133    0.317763    11.00000   -1.20000
AFIX   0
C12   1    0.137655    0.806116    0.377254    11.00000    0.02564    0.02623 =
         0.01608    0.00729    0.00935    0.00817
AFIX  43
H12   2    0.098451    0.814708    0.423283    11.00000   -1.20000
AFIX   0
C13   1   -0.067741    0.823694    0.178264    11.00000    0.02814    0.02005 =
         0.01335    0.00305    0.00325    0.00051
C14   1    0.142489    0.985784    0.091199    11.00000    0.02722    0.02264 =
         0.02360    0.00652    0.00894    0.00895
AFIX  43
H14A  2    0.155917    1.104460    0.108241    11.00000   -1.20000
AFIX   0
PART   1
N1    3    0.042339    0.830853    0.117012    31.00000    0.01222
N2    3    0.068354    0.689884    0.079988    31.00000    0.01825
C15   1    0.180162    0.748452    0.029542    31.00000    0.02768
AFIX  43
H15A  2    0.222874    0.679304   -0.002751    31.00000   -1.20000
AFIX   0
PART   2
N1A   3    0.009577    0.838105    0.110116   -31.00000    0.01906
N2A   3   -0.011944    0.678877    0.071181   -31.00000    0.02457
C15A  1    0.114442    0.742117    0.025201   -31.00000    0.02696
AFIX  43
H15B  2    0.131328    0.663329   -0.011636   -31.00000   -1.20000
AFIX   0
PART   0
C16   1    0.220646    0.930547    0.034166    11.00000    0.03355    0.04056 =
         0.02288    0.00988    0.00960    0.01770
AFIX  43
H16A  2    0.291455    1.006913    0.002993    11.00000   -1.20000
AFIX   0
PART   1
N3    3   -0.250226    0.654810    0.155439    41.00000    0.01441
C17   1   -0.376069    0.602503    0.088006    41.00000    0.02315
AFIX  43
H17A  2   -0.343978    0.645956    0.043924    41.00000   -1.20000
AFIX   0
C18   1   -0.555564    0.477112    0.095161    41.00000    0.02992
AFIX  43
H18A  2   -0.669448    0.405977    0.056836    41.00000   -1.20000
AFIX   0
C19   1   -0.538736    0.473911    0.170612    41.00000    0.02936
AFIX  43
H19A  2   -0.648957    0.410672    0.192719    41.00000   -1.20000
AFIX   0
PART   2
N3A   3   -0.279915    0.684753    0.161857   -41.00000    0.01654
C17A  1   -0.436257    0.644364    0.102954   -41.00000    0.03589
AFIX  43
H17B  2   -0.433581    0.706477    0.061952   -41.00000   -1.20000
AFIX   0
C18A  1   -0.595872    0.500476    0.113031   -41.00000    0.02434
AFIX  43
H18B  2   -0.727870    0.442388    0.082147   -41.00000   -1.20000
AFIX   0
C19A  1   -0.521709    0.456966    0.179416   -41.00000    0.02645
AFIX  43
H19B  2   -0.594458    0.354532    0.199862   -41.00000   -1.20000
AFIX   0
PART   0
C20   1    0.022368    1.145165    0.240244    11.00000    0.02251    0.02401 =
         0.02036    0.00445    0.00577    0.00681
AFIX  43
H20A  2    0.138568    1.161838    0.276732    11.00000   -1.20000
AFIX   0
C21   1   -0.223073    1.181941    0.166711    11.00000    0.04656    0.06510 =
         0.03110    0.01428    0.01148    0.04016
AFIX  43
H21A  2   -0.307245    1.237336    0.144486    11.00000   -1.20000
AFIX   0
C22   1   -0.053294    1.271146    0.224996    11.00000    0.04301    0.03483 =
         0.02978    0.00962    0.01600    0.02020
AFIX  43
H22A  2   -0.002508    1.392961    0.248588    11.00000   -1.20000
HKLF 4
REM  I         P-1          R = 0.06
REM R1 =  0.0521 for   2749 Fo > 4sig(Fo)  and  0.0722 for all   3466 data
REM    294 parameters refined using      9 restraints
END
;
data_global
_journal_date_recd_electronic     2011-08-08
_journal_date_accepted     2011-10-14
_journal_name_full     'Acta Crystallographica, Section E'
_journal_year     2011
_journal_volume     67
_journal_issue     11
_journal_page_first     o3021
_journal_page_last     o3021
_journal_paper_category     QO
_journal_coeditor_code     LH5310
_publ_contact_author_name     'Bradley J. Holliday'
_publ_contact_author_address
;
1 University Station, A5300
Department of Chemistry and Biochemistry
University of Texas at Austin
Austin, TX 78712-0165
;
_publ_contact_author_email     'bholliday@cm.utexas.edu'
_publ_contact_author_fax     '512-471-8648'
_publ_contact_author_phone     '512-471-8491'
_publ_section_title
;\
1,1',1''-{[4-(3,4-Ethylenedioxythiophen-2-yl)phenyl]methanetriyl}\
tris(1<i>H</i>-pyrazole)
;
loop_
    _publ_author_name
    _publ_author_footnote
    _publ_author_address
    'Chen, Xiao-Yan' .
;
Department of Chemistry and Biochemistry
The University of Texas at Austin
1 University Station, A5300
Austin, Texas 78712
USA
;
    'Yang, Xiaoping' .
;
Department of Chemistry and Biochemistry
The University of Texas at Austin
1 University Station, A5300
Austin, Texas 78712
USA
;
    'Holliday, Bradley J.' .
;
Department of Chemistry and Biochemistry
The University of Texas at Austin
1 University Station, A5300
Austin, Texas 78712
USA
;
