# Supplementary material for: 1,1′,1′′-{[4-(3,4-Ethyl­ene­dioxy­thio­phen-2-yl)phen­yl]methane­tri­yl}tris­(1H-pyra­zole)
Source: Acta Crystallogr Sect E Struct Rep Online. 2011 Oct 22;67(Pt 11):o3021. doi: 10.1107/S160053681104253X (PMC3247419; doi:10.1107/S160053681104253X)
Supplement: Supplementary file 2 [file e-67-o3021-Isup2.hkl]

# 
# h,k,l, Fc-squared, Fo-squared, sigma(Fo-squared) and status flag 
# 
data_I
_shelx_title ' I         P-1          R = 0.06' 
_shelx_refln_list_code          4 
_shelx_F_calc_maximum      120.60 
_exptl_crystal_F_000       448.00 
_reflns_d_resolution_high  0.8409 
 
loop_ 
 _symmetry_equiv_pos_as_xyz 
 'x, y, z' 
 '-x, -y, -z' 
 
_cell_length_a     7.2356 
_cell_length_b     8.1104 
_cell_length_c    18.6260 
_cell_angle_alpha  95.050 
_cell_angle_beta   99.200 
_cell_angle_gamma 112.140 
 
_shelx_F_squared_multiplier     1.000 
 
loop_ 
 _refln_index_h 
 _refln_index_k 
 _refln_index_l 
 _refln_F_squared_calc 
 _refln_F_squared_meas 
 _refln_F_squared_sigma 
 _refln_observed_status 
   1   0   0      127.88       -0.67      0.67 o 
   2   0   0      167.02      143.40      3.86 o 
   3   0   0      559.82      571.16     12.95 o 
   4   0   0      267.44      269.06      7.79 o 
   5   0   0        3.02        1.18      1.76 o 
   6   0   0       98.92      127.45     11.88 o 
   7   0   0       56.00       67.66      7.71 o 
  -8   1   0      108.49      107.34     11.05 o 
  -7   1   0       81.63       66.15      6.27 o 
  -6   1   0      838.24      814.63     27.91 o 
  -5   1   0       22.95       21.49      2.71 o 
  -4   1   0      386.64      365.65     12.05 o 
  -3   1   0      110.84      138.61      4.69 o 
  -2   1   0     3672.45     3580.80    185.62 o 
  -1   1   0     1059.77      999.18     35.31 o 
   1   1   0     8881.71     8814.20    261.94 o 
   2   1   0      318.16      331.86      7.48 o 
   3   1   0      164.71      168.64      4.42 o 
   4   1   0       19.01       24.71      2.00 o 
   5   1   0      240.33      237.29      7.05 o 
   6   1   0      296.00      290.73     13.87 o 
   7   1   0        3.89       -3.87      9.71 o 
  -8   2   0      124.20      158.34     13.39 o 
  -7   2   0       30.74       19.08      8.03 o 
  -6   2   0       22.41       33.14      7.03 o 
  -5   2   0      122.52      114.73      4.89 o 
  -4   2   0        0.07        2.78      3.35 o 
  -3   2   0     1667.33     1686.85     39.63 o 
  -2   2   0      258.67      200.78      6.36 o 
  -1   2   0      167.32      183.84      3.90 o 
   1   2   0       49.01       61.68      1.56 o 
   2   2   0      281.53      335.72      7.58 o 
   3   2   0      138.53      177.44      5.05 o 
   4   2   0      316.62      327.39      7.70 o 
   5   2   0        0.01       -1.87      2.79 o 
   6   2   0       22.49       22.44     12.05 o 
  -8   3   0        2.70       -9.71      9.71 o 
  -7   3   0       68.33       75.36      5.69 o 
  -6   3   0        5.55        6.50      6.19 o 
  -5   3   0       26.81       31.39      3.35 o 
  -4   3   0       12.76       10.37      2.34 o 
  -3   3   0       10.79       12.78      1.22 o 
  -2   3   0      555.34      572.88     14.05 o 
  -1   3   0      282.67      326.26      8.04 o 
   0   3   0      358.75      355.73     18.91 o 
   1   3   0      841.11      861.98     17.41 o 
   2   3   0        7.36       12.08      1.67 o 
   3   3   0     1295.35     1326.48     30.16 o 
   4   3   0      155.40      182.14     10.88 o 
   5   3   0      130.38      121.18      5.69 o 
   6   3   0      140.46      106.12      8.03 o 
  -8   4   0        3.86       -0.33      6.69 o 
  -7   4   0        8.77        7.04      7.03 o 
  -6   4   0      227.40      208.35     14.23 o 
  -5   4   0        1.42        5.98      4.02 o 
  -4   4   0      584.36      598.49     26.45 o 
  -3   4   0        0.39        1.16      2.01 o 
  -2   4   0       24.48       22.54      1.51 o 
  -1   4   0     1396.92     1403.43     32.46 o 
   0   4   0     1566.25     1639.40     37.03 o 
   1   4   0        8.66       19.75      1.34 o 
   2   4   0       34.60       27.78      2.34 o 
   3   4   0      321.22      295.25      8.37 o 
   4   4   0        2.58       -2.01      3.01 o 
   5   4   0       48.06       29.46      6.36 o 
  -8   5   0       15.91       26.78      9.37 o 
  -7   5   0       58.70       61.26     10.04 o 
  -6   5   0       43.67       38.83      8.03 o 
  -5   5   0      560.29      489.75     15.10 o 
  -4   5   0       77.30       79.67      3.28 o 
  -3   5   0      349.16      347.26      9.24 o 
  -2   5   0      312.11      312.39      7.23 o 
  -1   5   0        1.19        1.29      1.67 o 
   0   5   0      848.06      843.65     18.74 o 
   1   5   0      669.50      683.56     14.39 o 
   2   5   0      173.93      186.46      4.69 o 
   3   5   0       45.98       53.23      3.01 o 
   4   5   0        0.02        8.03      4.02 o 
  -8   6   0       20.16       29.12      8.03 o 
  -7   6   0        8.72       41.84     67.28 o 
  -6   6   0        8.76        9.37      7.03 o 
  -5   6   0      187.95      189.80     12.39 o 
  -4   6   0      730.47      736.49     17.51 o 
  -3   6   0        0.12        2.86      2.85 o 
  -2   6   0       11.95        7.82      2.17 o 
  -1   6   0      271.55      245.05     12.72 o 
   0   6   0      357.42      383.13      7.45 o 
   1   6   0      545.34      533.25     10.71 o 
   2   6   0       11.92       12.39      2.34 o 
   3   6   0       71.18       80.67      7.36 o 
  -7   7   0       22.28       27.78     10.04 o 
  -6   7   0      136.65      125.53     11.38 o 
  -5   7   0       34.20       30.46      5.02 o 
  -4   7   0        0.35       -0.45      2.99 o 
  -3   7   0        2.84        3.85      3.85 o 
  -2   7   0        4.02        9.34      2.18 o 
  -1   7   0      219.60      215.50      8.54 o 
   0   7   0        3.33        3.79      3.68 o 
   1   7   0        0.01        2.34      2.68 o 
   2   7   0      194.19      199.85     10.38 o 
  -7   8   0       14.67       25.11     10.38 o 
  -6   8   0       66.16       76.32     10.04 o 
  -5   8   0        8.94        4.69      4.69 o 
  -4   8   0       61.96       63.60      6.03 o 
  -3   8   0       47.67       53.89      4.52 o 
  -2   8   0        0.06        4.30      3.35 o 
  -1   8   0       28.33       33.47      3.68 o 
   0   8   0       66.80       85.36      5.02 o 
   1   8   0       57.98       44.86      7.70 o 
  -5   9   0        2.21       -3.35      5.36 o 
  -4   9   0       15.23        7.03      6.36 o 
  -3   9   0        0.72       -1.34      5.69 o 
  -2   9   0        0.83       14.06      7.03 o 
  -1   9   0       18.69       12.05      6.36 o 
   1  -9   1        0.62        3.35      4.69 o 
   2  -9   1       10.50        3.35      5.69 o 
   3  -9   1       27.44       19.42      5.02 o 
   4  -9   1       15.03       14.06      5.69 o 
   5  -9   1        8.94        5.69      6.36 o 
  -1  -8   1        5.10        3.68      5.02 o 
   0  -8   1      105.29       96.07      5.36 o 
   1  -8   1       26.30       31.47      3.35 o 
   2  -8   1        2.62        2.80      2.96 o 
   3  -8   1        6.22        9.61      4.02 o 
   4  -8   1        2.07        0.67      4.02 o 
   5  -8   1       29.76       40.17      6.03 o 
   6  -8   1       82.06       71.97     12.39 o 
   7  -8   1        1.24       -5.36      7.36 o 
  -2  -7   1       42.43       31.13      4.02 o 
  -1  -7   1      176.46      160.01      6.36 o 
   0  -7   1       45.37       48.68      2.53 o 
   1  -7   1       12.68       13.47      2.28 o 
   2  -7   1        0.08        0.23      2.34 o 
   3  -7   1        3.19        6.07      2.95 o 
   4  -7   1        1.92        2.48      3.51 o 
   5  -7   1       49.00       54.90      4.69 o 
   6  -7   1      112.27      116.83     12.05 o 
   7  -7   1       77.82       80.00     12.05 o 
  -4  -6   1        1.15       -4.69      7.03 o 
  -3  -6   1       19.94       24.44      3.68 o 
  -2  -6   1       19.90       18.75      2.34 o 
  -1  -6   1        1.09        6.36      2.01 o 
   0  -6   1      256.41      235.96      5.93 o 
   1  -6   1        0.04        0.41      1.42 o 
   2  -6   1       18.60       17.18      1.85 o 
   3  -6   1        1.28        4.09      2.09 o 
   4  -6   1        7.98        8.89      8.54 o 
   5  -6   1      201.97      206.87     11.38 o 
   6  -6   1      195.47      174.40     11.72 o 
   7  -6   1       26.58       53.23     10.38 o 
   8  -6   1        5.04       -2.34     11.05 o 
  -4  -5   1        0.05       -1.34      5.36 o 
  -3  -5   1      129.74      140.59      4.02 o 
  -2  -5   1      651.65      643.05     13.06 o 
  -1  -5   1       31.75       31.47      1.67 o 
   0  -5   1       12.44       12.38      1.67 o 
   1  -5   1        0.07        0.18      3.51 o 
   2  -5   1       14.34        9.85      1.29 o 
   3  -5   1       21.60       21.43      3.85 o 
   4  -5   1       26.09       33.51      2.48 o 
   5  -5   1      161.41      161.19      6.18 o 
   6  -5   1      397.33      421.32     16.40 o 
   7  -5   1        3.20        7.70      7.70 o 
   8  -5   1        0.18        1.67      8.37 o 
  -5  -4   1       89.90       72.31      5.36 o 
  -4  -4   1      436.69      401.03     10.38 o 
  -3  -4   1      441.44      458.63     10.62 o 
  -2  -4   1       99.49      100.76      3.35 o 
  -1  -4   1      346.01      368.89      7.03 o 
   0  -4   1      433.81      434.07     11.55 o 
   1  -4   1      415.14      448.48     10.33 o 
   2  -4   1      109.09      119.19      3.31 o 
   3  -4   1      380.30      353.62      9.97 o 
   4  -4   1      260.24      255.55      7.53 o 
   5  -4   1       47.63       54.14      2.96 o 
   6  -4   1       91.10      101.24      6.10 o 
   7  -4   1       12.48       13.01      3.59 o 
   8  -4   1       34.91       27.11     12.05 o 
  -6  -3   1       14.77       23.77      6.36 o 
  -5  -3   1      621.46      612.26     20.75 o 
  -4  -3   1        0.67        0.13      2.23 o 
  -3  -3   1        5.46        4.02      1.51 o 
  -2  -3   1      516.72      481.43     11.02 o 
  -1  -3   1      148.36      140.93      3.68 o 
   0  -3   1     1366.41     1346.15     32.38 o 
   1  -3   1     2582.59     2595.81     58.79 o 
   2  -3   1      408.61      382.99      7.53 o 
   3  -3   1      802.24      761.67     20.81 o 
   4  -3   1      494.46      524.07     13.89 o 
   5  -3   1      269.58      262.97      6.15 o 
   6  -3   1        5.29       12.64      9.54 o 
   7  -3   1      243.91      274.83     15.73 o 
   8  -3   1       32.39       27.45     11.72 o 
  -6  -2   1        1.43        6.65      4.40 o 
  -5  -2   1       29.64       30.03      3.51 o 
  -4  -2   1        1.03        2.18      2.48 o 
  -3  -2   1      702.81      728.58     13.06 o 
  -2  -2   1     1435.76     1419.69     29.98 o 
  -1  -2   1      983.72     1013.69     24.27 o 
   0  -2   1     3587.21     3828.63     97.95 o 
   1  -2   1     9102.06     8846.59    151.80 o 
   2  -2   1      702.39      813.83     18.34 o 
   3  -2   1     1221.96     1272.08     26.55 o 
   4  -2   1       14.04       35.80      2.48 o 
   5  -2   1        3.06       -0.21      1.85 o 
   6  -2   1      119.22      111.57     13.89 o 
   7  -2   1       19.32       19.08      7.70 o 
   8  -2   1        7.88        5.36     11.38 o 
  -7  -1   1        0.02       -2.33      5.77 o 
  -6  -1   1       39.86       43.05     13.56 o 
  -5  -1   1      295.05      301.97      8.69 o 
  -4  -1   1      312.97      307.40      7.39 o 
  -3  -1   1     2376.87     2503.56     52.96 o 
  -2  -1   1        0.02        2.87      0.71 o 
  -1  -1   1      503.70      488.25      9.46 o 
   1  -1   1        0.10        0.17      0.50 o 
   2  -1   1      186.80      162.72      4.35 o 
   3  -1   1      651.30      599.46     13.61 o 
   4  -1   1      358.44      355.01      9.29 o 
   5  -1   1      547.27      590.72     19.75 o 
   6  -1   1        1.62        6.38      6.53 o 
   7  -1   1      224.19      240.30     10.96 o 
   8  -1   1       38.05       52.80    128.04 o 
  -7   0   1        1.65       -2.56      5.71 o 
  -6   0   1       10.28        9.10      3.90 o 
  -5   0   1       79.60       77.09      4.85 o 
  -4   0   1      231.77      253.76      6.63 o 
  -3   0   1      435.70      455.57      9.88 o 
  -2   0   1      498.47      463.87      9.49 o 
  -1   0   1     1554.80        0.33      0.33 o 
   1   0   1     5967.64     5788.14    166.04 o 
   2   0   1      535.24      570.50     13.99 o 
   3   0   1      809.33      841.23     17.04 o 
   4   0   1      278.50      280.66      6.49 o 
   5   0   1        4.23        4.45      2.41 o 
   6   0   1        4.62        8.03      3.86 o 
   7   0   1      226.53      218.21     15.57 o 
  -8   1   1        2.89        6.72      7.56 o 
  -7   1   1        0.87        2.06      6.53 o 
  -6   1   1      505.94      477.83     17.71 o 
  -5   1   1      525.32      526.85     13.60 o 
  -4   1   1       54.99       52.51      4.02 o 
  -3   1   1      275.46      269.50      7.36 o 
  -2   1   1     1287.02     1332.63     34.31 o 
   0   1   1     2853.61     2568.85     91.62 o 
   1   1   1     1628.20     1539.78     34.31 o 
   2   1   1      188.43      209.58      4.90 o 
   3   1   1       26.99       26.65      1.84 o 
   4   1   1      105.54       85.70      3.31 o 
   5   1   1      101.69      132.78      4.97 o 
   6   1   1      354.19      336.37     13.89 o 
   7   1   1       23.66       29.80     23.77 o 
  -8   2   1       33.58       53.23     11.38 o 
  -7   2   1      163.16      162.02     11.05 o 
  -6   2   1       89.46       91.05      9.37 o 
  -5   2   1      140.45      138.32      5.42 o 
  -4   2   1       93.48      111.47      4.65 o 
  -3   2   1      212.17      235.47      6.14 o 
  -2   2   1       92.21       88.43      2.58 o 
   0   2   1    14543.29    13852.91    664.81 o 
   1   2   1      524.83      526.95     14.56 o 
   2   2   1      131.87      108.00      3.68 o 
   3   2   1      222.25      282.75      5.86 o 
   4   2   1       16.05       16.74      2.17 o 
   5   2   1        0.05        2.23      6.03 o 
   6   2   1       16.38       49.33      9.88 o 
  -8   3   1        0.00       10.38      8.37 o 
  -7   3   1      301.29      331.09     15.23 o 
  -6   3   1      180.16      197.57      7.33 o 
  -5   3   1      876.23      842.26     17.75 o 
  -4   3   1       76.81       91.72      3.68 o 
  -3   3   1       71.33       55.73      2.28 o 
  -2   3   1      804.04      833.30     24.94 o 
  -1   3   1      245.58      272.21      6.27 o 
   0   3   1      157.55      152.39      4.35 o 
   1   3   1      333.76      423.12     20.08 o 
   2   3   1      125.72      131.70      3.21 o 
   3   3   1      187.45      214.31      5.55 o 
   4   3   1       13.27       15.06      2.99 o 
   5   3   1       42.77       61.59      4.69 o 
   6   3   1       61.09       70.97      8.03 o 
  -8   4   1       98.91       87.03     10.04 o 
  -7   4   1        2.35       -1.34      4.69 o 
  -6   4   1       10.20       11.05      6.69 o 
  -5   4   1       36.76       39.14      3.68 o 
  -4   4   1       30.53       28.82      3.14 o 
  -3   4   1     3366.40     3471.98     83.36 o 
  -2   4   1     1724.62     1856.41     45.87 o 
  -1   4   1     1744.87     1670.43     34.91 o 
   0   4   1     1798.45     1777.18     45.73 o 
   1   4   1       66.79       77.20      2.40 o 
   2   4   1       66.78       78.78      3.85 o 
   3   4   1       20.06       18.75      2.68 o 
   4   4   1        2.25        2.34      3.35 o 
   5   4   1       16.08       13.06      5.69 o 
  -8   5   1      234.12      178.42     15.40 o 
  -7   5   1       72.43       63.60      9.37 o 
  -6   5   1        0.62        1.34      6.03 o 
  -5   5   1      163.45      178.43      9.54 o 
  -4   5   1        6.41        6.72      1.67 o 
  -3   5   1       70.51       66.61      4.69 o 
  -2   5   1      177.57      217.32      5.62 o 
  -1   5   1       84.36       84.57      3.68 o 
   0   5   1      168.51      172.63      4.69 o 
   1   5   1        1.50        0.67      1.34 o 
   2   5   1       18.40       10.71      1.67 o 
   3   5   1       32.31       37.16      2.68 o 
   4   5   1      247.90      250.39     10.04 o 
  -8   6   1       12.11        9.71     11.05 o 
  -7   6   1      262.35      347.13     58.25 o 
  -6   6   1       16.15       16.07      7.03 o 
  -5   6   1        0.37        2.01      2.34 o 
  -4   6   1        7.57        6.41      2.17 o 
  -3   6   1      959.94      942.42     23.50 o 
  -2   6   1      806.94      726.41     18.02 o 
  -1   6   1      309.42      315.28     12.39 o 
   0   6   1     1142.34     1110.65     21.05 o 
   1   6   1       88.56       98.08      3.35 o 
   2   6   1      192.38      195.49      5.69 o 
   3   6   1      135.52      151.98      9.71 o 
  -7   7   1      141.39      119.84     15.06 o 
  -6   7   1       33.65       31.47     10.04 o 
  -5   7   1      199.42      202.52      9.37 o 
  -4   7   1      137.90      124.15      6.02 o 
  -3   7   1      188.87      188.46     10.54 o 
  -2   7   1      160.38      160.25      5.43 o 
  -1   7   1       46.92       47.50      7.36 o 
   0   7   1      221.90      206.93      6.19 o 
   1   7   1      996.40      930.60     20.75 o 
   2   7   1       38.61       49.54      7.70 o 
  -7   8   1        2.46        6.36      9.04 o 
  -6   8   1      229.51      262.78     19.42 o 
  -5   8   1      415.97      323.37     12.72 o 
  -4   8   1       28.49       21.09      4.69 o 
  -3   8   1      175.42      163.94      6.99 o 
  -2   8   1       83.77       97.98      5.45 o 
  -1   8   1        8.33        7.70      3.68 o 
   0   8   1       12.29        4.69      3.35 o 
   1   8   1        5.02       -5.02      6.36 o 
  -5   9   1       31.74       45.19      7.03 o 
  -4   9   1        5.57        6.69      6.03 o 
  -3   9   1       70.58       78.67      6.69 o 
  -2   9   1      164.95      156.66      7.70 o 
  -1   9   1        1.43        9.71      7.03 o 
   1  -9   2       47.45       50.88      5.36 o 
   2  -9   2       12.85       24.44      6.36 o 
   3  -9   2       25.08       18.75      5.36 o 
   4  -9   2       22.57        6.03      6.03 o 
   5  -9   2        8.99       16.40      7.03 o 
  -1  -8   2       45.43       37.16      4.35 o 
   0  -8   2       97.75      119.84      6.36 o 
   1  -8   2       14.61        9.37      2.68 o 
   2  -8   2       64.25       58.02      4.52 o 
   3  -8   2       34.51       33.22      7.53 o 
   4  -8   2       22.59       15.06      5.02 o 
   5  -8   2       73.90       82.01      6.69 o 
   6  -8   2      148.78      137.92     15.06 o 
   7  -8   2        8.10        7.36      7.36 o 
  -3  -7   2       24.56       11.72      7.03 o 
  -2  -7   2        9.71        5.69      3.01 o 
  -1  -7   2       48.38       60.59      4.02 o 
   0  -7   2        2.83        5.22      3.18 o 
   1  -7   2       75.66       85.24      3.59 o 
   2  -7   2      264.42      258.25      8.87 o 
   3  -7   2      101.88       94.58      6.86 o 
   4  -7   2        0.03        3.57      4.35 o 
   5  -7   2       40.95       52.22      8.03 o 
   6  -7   2       39.69       52.22      9.04 o 
   7  -7   2        7.81       -3.35      9.04 o 
  -4  -6   2       15.11       -0.67      6.36 o 
  -3  -6   2      346.84      316.67     10.04 o 
  -2  -6   2      240.20      222.61      7.03 o 
  -1  -6   2      364.74      346.46      6.36 o 
   0  -6   2       36.67       37.55      2.85 o 
   1  -6   2        7.60        7.71      1.67 o 
   2  -6   2        6.97        5.81      1.92 o 
   3  -6   2       12.96       11.01      2.02 o 
   4  -6   2       16.82       15.02      5.19 o 
   5  -6   2        0.50       -0.67      4.35 o 
   6  -6   2      234.18      229.64     14.73 o 
   7  -6   2        4.90       17.07      9.04 o 
   8  -6   2       56.79       28.45     11.05 o 
  -5  -5   2       39.54       37.16     11.72 o 
  -4  -5   2       16.28       17.07      5.36 o 
  -3  -5   2        3.87       10.71      2.01 o 
  -2  -5   2        0.46        2.68      1.00 o 
  -1  -5   2      188.03      219.60      5.02 o 
   0  -5   2       23.13       20.36      1.29 o 
   1  -5   2       54.93       43.50      5.36 o 
   2  -5   2      201.23      193.22      5.21 o 
   3  -5   2      209.77      197.02      5.05 o 
   4  -5   2      144.49      179.40      5.55 o 
   5  -5   2       26.92       49.73      9.21 o 
   6  -5   2      515.80      528.23     24.94 o 
   7  -5   2        0.72       -2.01      7.70 o 
   8  -5   2       92.90      118.84     20.08 o 
  -5  -4   2      103.48      109.80      7.36 o 
  -4  -4   2       15.18       10.71      3.01 o 
  -3  -4   2      157.59      133.51      3.59 o 
  -2  -4   2      127.49      141.93      4.02 o 
  -1  -4   2      738.95      756.87     15.73 o 
   0  -4   2     1297.30     1341.10     29.07 o 
   1  -4   2      163.12      167.69      5.52 o 
   2  -4   2       52.52       55.99      3.68 o 
   3  -4   2      519.69      563.83      9.80 o 
   4  -4   2       21.41       23.82      3.85 o 
   5  -4   2      104.57      114.45      4.33 o 
   6  -4   2        0.04       -4.06      6.03 o 
   7  -4   2       21.45       10.04      6.53 o 
   8  -4   2        0.88       -4.02      9.37 o 
  -6  -3   2       16.33       18.08      5.36 o 
  -5  -3   2       22.16       27.31      3.21 o 
  -4  -3   2      225.68      233.92     11.21 o 
  -3  -3   2      172.92      169.62      4.39 o 
  -2  -3   2     1391.41     1548.04     30.61 o 
  -1  -3   2      695.45      758.21     15.40 o 
   0  -3   2      109.59      105.11      2.53 o 
   1  -3   2        2.46        8.20      0.86 o 
   2  -3   2       77.89       79.34      2.24 o 
   3  -3   2      163.44      169.99      4.40 o 
   4  -3   2        0.45       -0.25      3.51 o 
   5  -3   2     1421.89     1421.15     29.19 o 
   6  -3   2      505.54      500.45     27.11 o 
   7  -3   2       92.20      113.48     13.39 o 
   8  -3   2       81.14      104.78     14.39 o 
  -7  -2   2        8.31       24.69     10.88 o 
  -6  -2   2        0.24        1.15      4.42 o 
  -5  -2   2       80.74       87.43      5.86 o 
  -4  -2   2      392.14      404.63      9.63 o 
  -3  -2   2     1834.88     1949.09     41.30 o 
  -2  -2   2       85.29      109.29      4.69 o 
  -1  -2   2       96.14       70.97      2.01 o 
   0  -2   2     1440.72     1454.47     35.25 o 
   1  -2   2      669.26      672.29     14.18 o 
   2  -2   2      267.40      271.14      6.03 o 
   3  -2   2      903.65      860.63     29.96 o 
   4  -2   2     1024.39     1049.13     26.93 o 
   5  -2   2        1.10        4.57      2.00 o 
   6  -2   2       18.43       35.92      6.53 o 
   7  -2   2       68.52       50.88      9.71 o 
   8  -2   2        0.64       18.75     18.08 o 
  -7  -1   2       88.75      113.53      8.05 o 
  -6  -1   2      347.45      316.19     11.58 o 
  -5  -1   2      795.62      798.18     24.94 o 
  -4  -1   2      264.46      282.06      6.00 o 
  -3  -1   2      158.65      131.12      4.33 o 
  -2  -1   2      569.26      555.02     11.73 o 
  -1  -1   2     2935.13     2920.97     59.08 o 
   0  -1   2     1135.38     1124.09     41.17 o 
   1  -1   2       23.90       32.81      1.05 o 
   2  -1   2     2718.96     2656.49     48.31 o 
   3  -1   2        6.95        9.87      1.29 o 
   4  -1   2      234.27      253.36      6.24 o 
   5  -1   2      110.24       87.06      3.53 o 
   6  -1   2      127.14      133.85     12.72 o 
   7  -1   2        7.43        4.60      4.89 o 
  -7   0   2      282.17      293.20     16.40 o 
  -6   0   2        5.22        0.76      3.38 o 
  -5   0   2       29.73       30.62      3.35 o 
  -4   0   2       21.04       10.71      1.66 o 
  -3   0   2     1164.09     1347.36     28.17 o 
  -2   0   2      848.55      858.99     17.10 o 
  -1   0   2     3541.28     3522.31     71.56 o 
   1   0   2      253.36      236.44      4.66 o 
   2   0   2     2371.99     2474.62     60.09 o 
   3   0   2      135.85      137.59      4.00 o 
   4   0   2        3.39        7.40      2.68 o 
   5   0   2      202.43      193.26      6.58 o 
   6   0   2       28.31       24.51      3.65 o 
   7   0   2       26.53       24.99      6.03 o 
  -8   1   2      107.74      112.37      8.03 o 
  -7   1   2        0.50       -4.25      5.05 o 
  -6   1   2      183.95      191.93     15.06 o 
  -5   1   2       65.33       62.07      3.29 o 
  -4   1   2     1225.05     1219.65     32.60 o 
  -3   1   2      250.71      301.99      6.85 o 
  -2   1   2      736.68      769.80     20.36 o 
  -1   1   2      680.45      626.96     25.07 o 
   0   1   2      451.52      454.74     14.73 o 
   1   1   2      762.50      819.25     15.97 o 
   2   1   2      810.79      715.98     15.09 o 
   3   1   2      134.87      143.89      4.26 o 
   4   1   2      347.05      373.01      8.28 o 
   5   1   2       68.24       77.89      6.53 o 
   6   1   2        6.64       19.21      9.04 o 
   7   1   2       23.33       33.26      8.03 o 
  -8   2   2       29.24       60.92     11.72 o 
  -7   2   2       52.59       61.59      7.36 o 
  -6   2   2      112.02       95.07      5.69 o 
  -5   2   2      211.54      214.16     17.24 o 
  -4   2   2      267.62      242.27      9.88 o 
  -3   2   2       31.88       54.27      2.53 o 
  -2   2   2      172.78      153.95      4.69 o 
  -1   2   2     9189.96     9260.87    228.28 o 
   0   2   2     6450.60     6212.78    129.97 o 
   1   2   2       19.87       21.11      0.95 o 
   2   2   2     1442.39     1549.57     34.37 o 
   3   2   2        6.47       10.50      1.61 o 
   4   2   2      133.11      136.06      6.36 o 
   5   2   2        0.11        2.21      2.33 o 
   6   2   2       69.61       81.01      8.03 o 
  -8   3   2        9.72        4.02      7.03 o 
  -6   3   2      494.28      512.50     18.08 o 
  -5   3   2       56.65       64.69      4.46 o 
  -4   3   2      543.56      570.53     13.19 o 
  -3   3   2      189.12      218.88     13.06 o 
  -2   3   2     1267.30     1111.12     38.33 o 
  -1   3   2       16.68       10.38      2.01 o 
   0   3   2      858.29      941.46     19.55 o 
   1   3   2     1926.98     2117.06     37.72 o 
   2   3   2      275.45      261.05      6.28 o 
   3   3   2       14.51        9.83      2.17 o 
   4   3   2       80.34       67.02      4.52 o 
   5   3   2      539.71      505.47     14.73 o 
   6   3   2        2.47       -2.01      6.03 o 
  -8   4   2       22.01       24.10     11.72 o 
  -7   4   2      494.10      468.31     21.42 o 
  -6   4   2        9.59       11.05      7.03 o 
  -5   4   2      181.13      171.27      6.03 o 
  -4   4   2       22.11       32.43      3.01 o 
  -3   4   2      457.19      410.73     10.34 o 
  -2   4   2       55.09       61.23      3.01 o 
  -1   4   2     3639.16     3809.52    101.56 o 
   0   4   2     2360.69     2372.60     48.59 o 
   1   4   2      197.88      182.41      4.19 o 
   2   4   2        0.10        0.05      2.85 o 
   3   4   2      240.50      259.77      8.70 o 
   4   4   2       54.98       67.95      5.02 o 
   5   4   2       61.36       56.91      7.36 o 
  -8   5   2       36.72       15.06      9.71 o 
  -7   5   2      503.37      476.68     23.43 o 
  -6   5   2       22.66       25.44      7.36 o 
  -5   5   2       55.32       54.22      4.71 o 
  -4   5   2        0.02        1.76      1.72 o 
  -3   5   2       82.42      105.41      5.69 o 
  -2   5   2      133.71      149.56      6.33 o 
  -1   5   2      590.92      649.96     15.57 o 
   0   5   2      421.45      448.19      8.85 o 
   1   5   2        3.43        3.01      1.26 o 
   2   5   2      172.50      206.21      4.69 o 
   3   5   2       35.10       34.81      3.01 o 
   4   5   2       17.40       16.74      4.69 o 
  -8   6   2       35.35       57.91     15.73 o 
  -7   6   2        2.21        0.00      9.71 o 
  -6   6   2       36.99       28.45      6.36 o 
  -5   6   2       30.55       25.11      2.68 o 
  -4   6   2      130.01      141.35     12.72 o 
  -3   6   2        0.45        1.67      1.89 o 
  -2   6   2      536.69      545.58     17.28 o 
  -1   6   2      283.41      269.67      6.27 o 
   0   6   2      339.06      308.47      6.64 o 
   1   6   2      146.00      142.60      4.02 o 
   2   6   2       58.29       51.89      3.35 o 
   3   6   2        2.41       15.06      5.69 o 
  -7   7   2        0.09      -14.73      9.71 o 
  -6   7   2       62.77       70.30      9.71 o 
  -5   7   2        0.10       -0.67      2.68 o 
  -4   7   2        0.56        5.08      6.53 o 
  -3   7   2        5.31        8.34      2.48 o 
  -2   7   2       13.27       18.36      4.69 o 
  -1   7   2      123.58      117.35      4.71 o 
   0   7   2       14.11        7.12      3.85 o 
   1   7   2        0.04        1.67      3.35 o 
   2   7   2       12.56       19.75      7.03 o 
  -7   8   2       30.02       39.50     13.06 o 
  -6   8   2        0.17       -4.35      8.70 o 
  -5   8   2        7.67       18.75      5.02 o 
  -4   8   2      438.06      376.93     14.06 o 
  -3   8   2        0.52       -0.01      7.87 o 
  -2   8   2      240.61      225.92     11.55 o 
  -1   8   2      132.62      133.23      7.36 o 
   0   8   2      217.04      165.37      8.37 o 
   1   8   2        0.68        2.34      6.03 o 
  -5   9   2       19.34       14.06      7.03 o 
  -4   9   2       50.29       43.85      7.03 o 
  -3   9   2        2.41       -2.34      6.03 o 
  -2   9   2       33.75       35.82      6.36 o 
  -1   9   2        2.34        1.00      4.69 o 
   1  -9   3       27.90       26.78      5.69 o 
   2  -9   3        9.96        6.36      6.03 o 
   3  -9   3       70.07       70.30      7.36 o 
   4  -9   3        1.32        1.67      5.69 o 
   5  -9   3        1.78        2.34      6.03 o 
  -1  -8   3       54.77       58.58      5.02 o 
   0  -8   3        2.32        3.35      3.68 o 
   1  -8   3       45.36       50.88      3.01 o 
   2  -8   3      128.66      123.19      6.03 o 
   3  -8   3       34.00       29.91      3.28 o 
   4  -8   3       43.91       45.86      5.69 o 
   5  -8   3       21.96       16.74      5.69 o 
   6  -8   3      135.68      136.91     11.72 o 
  -3  -7   3        0.55        0.33      5.36 o 
  -2  -7   3       37.52       47.20      5.02 o 
  -1  -7   3        0.03       -2.34      3.01 o 
   0  -7   3      266.78      256.75      5.02 o 
   1  -7   3      154.50      168.89      4.56 o 
   2  -7   3       64.91       71.70      3.14 o 
   3  -7   3      349.16      317.31      9.88 o 
   4  -7   3      172.15      169.50      8.03 o 
   5  -7   3        1.52       13.39      7.36 o 
   6  -7   3        0.04        3.35      8.37 o 
   7  -7   3       49.69       23.43     10.71 o 
  -4  -6   3        0.70        7.03      6.36 o 
  -3  -6   3       58.75       47.87      5.02 o 
  -2  -6   3      346.58      335.75      8.03 o 
  -1  -6   3      116.53      140.26      4.35 o 
   0  -6   3      351.22      358.03      7.65 o 
   1  -6   3       94.42       85.11      4.85 o 
   2  -6   3       87.25       95.59      4.52 o 
   3  -6   3        8.19        9.95      1.92 o 
   4  -6   3       13.07       15.94      2.53 o 
   5  -6   3      340.51      354.83     15.73 o 
   6  -6   3       12.05       14.75      3.79 o 
   7  -6   3        0.81       -5.02      5.69 o 
  -5  -5   3       13.48       18.08     11.38 o 
  -4  -5   3        0.51       -0.67      5.02 o 
  -3  -5   3       92.49       76.66      2.68 o 
  -2  -5   3      127.34      115.15      5.02 o 
  -1  -5   3       71.42       89.71      4.02 o 
   0  -5   3       42.68       38.16      1.52 o 
   1  -5   3       11.61        7.84      1.29 o 
   2  -5   3       39.39       43.69      2.17 o 
   3  -5   3      165.38      165.03      5.86 o 
   4  -5   3      186.33      205.77     11.21 o 
   5  -5   3      760.80      765.62     25.35 o 
   6  -5   3       23.64       28.26      3.89 o 
   7  -5   3       68.50       76.66      9.04 o 
   8  -5   3      179.46      189.47     17.74 o 
  -5  -4   3        1.97        3.35      4.02 o 
  -4  -4   3       87.46       99.42      4.02 o 
  -3  -4   3      205.48      232.32      6.36 o 
  -2  -4   3        1.61        0.67      0.67 o 
  -1  -4   3      106.78       97.08      3.35 o 
   0  -4   3        7.55       14.74      0.95 o 
   1  -4   3      215.49      234.54      9.54 o 
   2  -4   3      361.46      326.39      7.05 o 
   3  -4   3        9.47        8.44      1.29 o 
   4  -4   3      123.14      131.51      4.34 o 
   5  -4   3      113.31       92.49      4.02 o 
   6  -4   3      268.07      263.57      9.11 o 
   7  -4   3      181.62      193.83      9.29 o 
   8  -4   3       38.24       41.84     14.06 o 
  -6  -3   3       28.62       27.09      4.58 o 
  -5  -3   3        7.08        7.20      3.31 o 
  -4  -3   3       10.36       10.52      2.85 o 
  -3  -3   3      149.69      167.26      4.35 o 
  -2  -3   3      107.22      159.30      5.19 o 
  -1  -3   3        4.01        2.34      1.67 o 
   0  -3   3        6.90        4.66      0.84 o 
   1  -3   3      317.80      315.41      6.19 o 
   2  -3   3       70.56       83.47      2.17 o 
   3  -3   3       11.41        6.47      1.11 o 
   4  -3   3       50.86       52.38      2.65 o 
   5  -3   3      575.47      564.63     13.36 o 
   6  -3   3      273.31      255.08     14.06 o 
   7  -3   3       16.92       28.45      9.37 o 
   8  -3   3      147.05      174.40     17.07 o 
  -7  -2   3       31.57       39.05      6.38 o 
  -6  -2   3      205.50      170.69     10.01 o 
  -5  -2   3        2.96        3.68      3.35 o 
  -4  -2   3      468.15      437.24     10.21 o 
  -3  -2   3       93.37       95.35      2.81 o 
  -2  -2   3        0.10        1.67      0.71 o 
  -1  -2   3     1118.08     1187.69     23.43 o 
   0  -2   3     1944.89     1960.61     42.09 o 
   1  -2   3      169.98      170.92      6.86 o 
   2  -2   3      172.29      174.09      3.79 o 
   3  -2   3      177.71      202.08      5.20 o 
   4  -2   3        2.44        0.11      1.76 o 
   5  -2   3      150.15      129.42      4.75 o 
   6  -2   3      272.72      257.39     12.55 o 
   7  -2   3       38.97       68.62     21.42 o 
   8  -2   3       22.40       81.01     22.09 o 
  -7  -1   3      196.14      176.65     10.21 o 
  -6  -1   3       95.28       80.68      5.31 o 
  -5  -1   3        7.67       10.53      2.41 o 
  -4  -1   3       51.94       79.72      2.81 o 
  -3  -1   3      485.42      499.45     11.74 o 
  -2  -1   3       52.10       58.41      1.89 o 
  -1  -1   3       64.35       73.01      1.67 o 
   0  -1   3      555.09      552.32     13.73 o 
   1  -1   3     9161.86     8737.20    301.61 o 
   2  -1   3      955.47      942.58     16.24 o 
   3  -1   3      650.76      596.79     15.23 o 
   4  -1   3      261.48      279.77      6.43 o 
   5  -1   3     1029.54      995.01     20.63 o 
   6  -1   3        0.18       -0.20      2.95 o 
   7  -1   3       89.81      112.17      7.91 o 
  -7   0   3        0.02        6.19      4.97 o 
  -6   0   3       78.53       89.06     11.72 o 
  -5   0   3       51.84       46.66      2.90 o 
  -4   0   3     1401.33     1478.89     27.55 o 
  -3   0   3     1419.26     1515.02     29.90 o 
  -2   0   3     1626.91     1576.25     31.20 o 
  -1   0   3       29.09       25.14      0.56 o 
   0   0   3     5287.67     5274.30    183.78 o 
   1   0   3       60.83       62.06      1.29 o 
   2   0   3      129.30      140.46      3.46 o 
   3   0   3     1451.37     1357.48     33.31 o 
   4   0   3       49.57       59.34      2.81 o 
   5   0   3       99.34       99.96      6.36 o 
   6   0   3      393.82      362.16     11.30 o 
   7   0   3        0.15        3.86      5.90 o 
  -8   1   3      103.45      144.91      8.38 o 
  -7   1   3       57.95       55.67      6.51 o 
  -6   1   3      843.76      748.50     28.45 o 
  -5   1   3        4.14        3.54      2.68 o 
  -4   1   3     1099.47     1253.91     44.86 o 
  -3   1   3      757.40      689.07     17.87 o 
  -2   1   3     3562.38     3499.94     91.22 o 
  -1   1   3      870.60      763.62     38.00 o 
   0   1   3      370.63      399.31      8.11 o 
   1   1   3      857.64      840.32     15.36 o 
   2   1   3      313.36      309.08      6.74 o 
   3   1   3      112.33      105.89      3.43 o 
   4   1   3     1185.60     1147.45     23.13 o 
   5   1   3       29.36       21.05      5.52 o 
   6   1   3       46.51       57.33     11.05 o 
   7   1   3       73.19       91.34     13.72 o 
  -8   2   3      163.93      180.76     18.41 o 
  -7   2   3        2.46       11.03      3.09 o 
  -6   2   3       11.94       26.45      4.69 o 
  -5   2   3       46.67       51.82      2.28 o 
  -4   2   3     1289.29     1281.77     37.08 o 
  -3   2   3      126.71      195.86      4.89 o 
  -2   2   3     3178.66     2904.57    167.21 o 
  -1   2   3      363.06      303.20     13.06 o 
   0   2   3      354.10      366.85      9.94 o 
   1   2   3      110.45      108.83      2.23 o 
   2   2   3      359.71      375.26      8.70 o 
   3   2   3      297.32      251.37      6.36 o 
   4   2   3      102.59      105.52      8.20 o 
   5   2   3       88.28       88.95      5.23 o 
   6   2   3        1.09        3.68      5.02 o 
  -8   3   3       82.15      113.81      9.37 o 
  -7   3   3        0.48        3.35      8.70 o 
  -6   3   3      477.11      455.93     16.07 o 
  -5   3   3        5.72        9.97      8.20 o 
  -4   3   3     2038.52     2134.86     64.77 o 
  -3   3   3        7.56        4.51      1.67 o 
  -2   3   3      675.70      632.94     28.55 o 
  -1   3   3      217.08      197.89      6.35 o 
   0   3   3       48.71       53.04      1.76 o 
   1   3   3      573.78      549.58     10.29 o 
   2   3   3       30.25       28.99      2.51 o 
   3   3   3       24.83       27.60      2.23 o 
   4   3   3      171.58      199.79      7.02 o 
   5   3   3       65.19       62.60      6.36 o 
   6   3   3        6.26        6.03      6.69 o 
  -8   4   3       98.49      123.19     14.06 o 
  -7   4   3        3.19        8.70      7.70 o 
  -6   4   3       75.18       53.89      5.69 o 
  -5   4   3      164.04      157.63     18.41 o 
  -4   4   3       48.74       50.32      3.85 o 
  -3   4   3     1226.29     1270.80     30.49 o 
  -2   4   3        6.68        4.10      2.34 o 
  -1   4   3     2031.96     2064.08     57.48 o 
   0   4   3      201.51      187.15      4.69 o 
   1   4   3       92.03       98.39      6.69 o 
   2   4   3       32.12       33.98      1.91 o 
   3   4   3      134.82      127.20      5.36 o 
   4   4   3        1.17        2.34      3.35 o 
   5   4   3        0.07       -9.71      5.36 o 
  -8   5   3        8.83        8.37      8.70 o 
  -7   5   3       98.78       86.70      9.37 o 
  -6   5   3       30.41       45.53      8.03 o 
  -5   5   3        1.11        5.91      4.10 o 
  -4   5   3      135.85      148.81      4.72 o 
  -3   5   3      264.56      253.85      6.51 o 
  -2   5   3      106.44       99.54      4.00 o 
  -1   5   3       68.75       80.67      3.08 o 
   0   5   3      548.87      512.96     11.62 o 
   1   5   3       86.24       80.22      3.35 o 
   2   5   3       33.48       43.18      2.34 o 
   3   5   3      110.70      112.81      4.69 o 
   4   5   3        9.92       13.72      5.02 o 
  -8   6   3      104.02      112.81     12.39 o 
  -7   6   3       39.83       35.15      9.71 o 
  -6   6   3      174.56      162.69     11.72 o 
  -5   6   3       49.25       42.51      4.35 o 
  -4   6   3      569.37      539.64     13.58 o 
  -3   6   3       26.40       26.89      2.65 o 
  -2   6   3      174.60      164.84      9.88 o 
  -1   6   3     1719.69     1631.61     36.33 o 
   0   6   3       84.54       83.31      3.68 o 
   1   6   3       37.33       31.47      3.01 o 
   2   6   3        4.90        1.34      3.01 o 
   3   6   3       26.31       40.84      5.02 o 
  -7   7   3      120.67      117.50     15.73 o 
  -6   7   3       94.06       81.34      9.71 o 
  -5   7   3       46.16       60.92      5.02 o 
  -4   7   3       15.72       16.18      7.87 o 
  -3   7   3        4.28        5.69      3.68 o 
  -2   7   3        1.54       -2.96      3.43 o 
  -1   7   3        8.41        5.14      2.97 o 
   0   7   3        0.14       -0.67      2.58 o 
   1   7   3       14.40        2.68      3.68 o 
   2   7   3       34.86       33.47      7.03 o 
  -7   8   3       17.99        7.70     12.39 o 
  -6   8   3        9.69       11.72     11.05 o 
  -5   8   3        2.09        6.69      5.02 o 
  -4   8   3       50.84       64.94      6.69 o 
  -3   8   3       26.93       19.01      7.36 o 
  -2   8   3      116.10      122.62      8.03 o 
  -1   8   3      352.15      321.36     10.71 o 
   0   8   3        1.87       -1.34      4.35 o 
  -5   9   3        3.29       -1.34      5.36 o 
  -4   9   3       23.96        6.69      6.03 o 
  -3   9   3        1.79       -6.03      6.03 o 
  -2   9   3        7.81        5.69      4.69 o 
   1  -9   4       36.24       34.14      6.36 o 
   2  -9   4       77.61       94.06      9.71 o 
   3  -9   4       66.97       58.92      5.36 o 
   4  -9   4       28.78       17.74      4.69 o 
   5  -9   4      558.51      529.57     19.08 o 
  -1  -8   4       49.37       64.27      5.02 o 
   0  -8   4        0.19        8.37      4.35 o 
   1  -8   4       82.46       94.73      5.69 o 
   2  -8   4        2.43        4.69      3.01 o 
   3  -8   4        8.76       11.90      3.51 o 
   4  -8   4        0.23       -1.34      4.35 o 
   5  -8   4       65.21       75.99     10.38 o 
   6  -8   4        7.97        6.36      7.70 o 
  -3  -7   4       21.91       34.81      5.02 o 
  -2  -7   4        6.79        3.35      3.68 o 
  -1  -7   4        9.23        4.69      3.01 o 
   0  -7   4      113.88      112.81      5.02 o 
   1  -7   4       53.90       55.89      6.53 o 
   2  -7   4      148.90      165.29      4.89 o 
   3  -7   4       96.63      115.82      4.64 o 
   4  -7   4      158.04      148.33      6.69 o 
   5  -7   4      300.12      341.11     16.40 o 
   6  -7   4       36.97       49.21      8.70 o 
   7  -7   4        9.98       19.08     11.05 o 
  -4  -6   4      128.29      140.59      6.36 o 
  -3  -6   4        2.73       -3.68      3.68 o 
  -2  -6   4       27.58       39.17      4.02 o 
  -1  -6   4       13.90       20.42      3.01 o 
   0  -6   4      152.64      160.68      6.36 o 
   1  -6   4        8.40       17.20      3.18 o 
   2  -6   4       10.71       15.62      1.92 o 
   3  -6   4        8.42       10.22      4.52 o 
   4  -6   4       80.56       91.25      3.53 o 
   5  -6   4      761.29      719.12     26.29 o 
   6  -6   4       73.32       66.15      5.29 o 
   7  -6   4       19.12       10.71      7.03 o 
  -5  -5   4        0.05       11.38      7.36 o 
  -4  -5   4       68.69       66.28      5.02 o 
  -3  -5   4      209.98      201.18      7.70 o 
  -2  -5   4      247.62      215.58      6.36 o 
  -1  -5   4       43.24       43.52      3.01 o 
   0  -5   4      191.12      201.22      4.58 o 
   1  -5   4      500.22      520.63     17.57 o 
   2  -5   4      280.90      261.16      5.98 o 
   3  -5   4        4.41       13.59      1.76 o 
   4  -5   4      101.81       96.57      4.05 o 
   5  -5   4       13.93       21.62     11.05 o 
   6  -5   4        4.40        4.92      3.05 o 
   7  -5   4       34.69       32.14      6.69 o 
   8  -5   4       58.73       76.32     14.73 o 
  -5  -4   4       11.73        6.03      5.36 o 
  -4  -4   4        4.05        4.02      2.34 o 
  -3  -4   4       18.20       13.72      1.67 o 
  -2  -4   4      160.02      156.66      7.03 o 
  -1  -4   4      730.56      751.51     16.74 o 
   0  -4   4      227.40      231.21      5.68 o 
   1  -4   4      450.49      505.15     11.26 o 
   2  -4   4        2.44        1.71      1.05 o 
   3  -4   4      226.87      220.19     10.38 o 
   4  -4   4        3.19        1.48      3.01 o 
   5  -4   4      436.11      439.03     11.38 o 
   6  -4   4       39.49       42.30      4.89 o 
   7  -4   4       54.09       67.58      7.20 o 
   8  -4   4       94.19       77.66     14.06 o 
  -6  -3   4        3.08        9.30      5.77 o 
  -5  -3   4       17.78       16.93      5.69 o 
  -4  -3   4      370.26      372.88      9.88 o 
  -3  -3   4       24.43       24.18      1.66 o 
  -2  -3   4      518.85      584.47     12.72 o 
  -1  -3   4       11.14       14.39      1.67 o 
   0  -3   4        2.22        3.84      0.56 o 
   1  -3   4      513.28      494.79      9.88 o 
   2  -3   4      184.64      182.50      4.00 o 
   3  -3   4      187.87      224.86      4.58 o 
   4  -3   4       11.14       19.52      2.00 o 
   5  -3   4      154.67      147.43      8.37 o 
   6  -3   4       96.15       82.01      9.71 o 
   7  -3   4        6.26       20.42     10.38 o 
   8  -3   4       85.59      117.50     14.39 o 
  -7  -2   4       21.40       24.53      5.86 o 
  -6  -2   4       40.04       53.95      7.20 o 
  -5  -2   4      384.21      369.42      9.71 o 
  -4  -2   4      210.52      235.94      6.69 o 
  -3  -2   4      173.26      157.12      8.70 o 
  -2  -2   4      243.89      245.08      5.06 o 
  -1  -2   4      621.34      589.83     13.72 o 
   0  -2   4       99.86      116.27      3.68 o 
   1  -2   4       45.88       35.69      2.68 o 
   2  -2   4      100.04      102.32      5.19 o 
   3  -2   4       16.88       25.34      2.24 o 
   4  -2   4       22.08       18.27      4.35 o 
   5  -2   4       23.05       25.03      2.85 o 
   6  -2   4       71.69       56.69     10.71 o 
   7  -2   4      162.11      148.29     13.06 o 
  -7  -1   4        2.14       -3.48      4.50 o 
  -6  -1   4       68.46       73.10      5.19 o 
  -5  -1   4       26.16       14.78      2.24 o 
  -4  -1   4      143.05      145.10      4.33 o 
  -3  -1   4      612.16      660.62     13.10 o 
  -2  -1   4        2.22       11.90      0.80 o 
  -1  -1   4      250.45      271.12      5.31 o 
   0  -1   4      277.60      311.99      7.81 o 
   1  -1   4     5060.18     5302.04    127.31 o 
   2  -1   4      347.84      308.08      6.03 o 
   3  -1   4       15.19       35.14      3.18 o 
   4  -1   4       85.70       95.12      3.05 o 
   5  -1   4     1581.67     1569.57     28.07 o 
   6  -1   4        0.02        1.13      3.38 o 
   7  -1   4      162.90      139.52      9.00 o 
  -7   0   4       54.96       52.47      4.50 o 
  -6   0   4        6.72        4.38      3.01 o 
  -5   0   4        0.02        3.72      2.24 o 
  -4   0   4     1044.18     1056.11     19.04 o 
  -3   0   4      154.21      150.30      3.62 o 
  -2   0   4      379.99      411.16      8.52 o 
   0   0   4      338.82      344.73      8.20 o 
   1   0   4     2539.32     2450.79     44.95 o 
   2   0   4     1235.13     1260.33     25.41 o 
   3   0   4      503.01      562.63     11.30 o 
   4   0   4      344.33      331.45     12.05 o 
   5   0   4        2.62        0.33      3.01 o 
   6   0   4       19.63       28.58      7.36 o 
   7   0   4       58.59       84.00     18.91 o 
  -8   1   4       93.29       82.35     11.05 o 
  -7   1   4       19.67       33.23      3.53 o 
  -6   1   4      184.60      187.35      6.19 o 
  -5   1   4      412.31      363.34      7.80 o 
  -4   1   4      947.13      948.00     17.40 o 
  -3   1   4      377.75      423.82      9.46 o 
  -2   1   4     1950.87     1947.76     58.25 o 
  -1   1   4      582.91      631.72     43.68 o 
   0   1   4     1240.57     1385.84     34.39 o 
   1   1   4        0.06        0.07      0.56 o 
   2   1   4      345.74      358.12      7.99 o 
   3   1   4       46.08       41.56      1.85 o 
   4   1   4      152.27      136.87      7.70 o 
   5   1   4      968.84      945.64     40.00 o 
   6   1   4        6.45        2.15      3.53 o 
  -8   2   4       84.81       90.72     12.39 o 
  -7   2   4       59.28       86.96      4.11 o 
  -6   2   4       12.88       13.39      4.35 o 
  -5   2   4      245.75      229.42     10.04 o 
  -4   2   4      628.01      727.08     16.48 o 
  -3   2   4      753.68      725.17     21.54 o 
  -2   2   4       21.83       18.60      1.85 o 
  -1   2   4       74.14       75.75      3.55 o 
   0   2   4     1247.01     1227.66     27.20 o 
   1   2   4      316.38      354.67     10.88 o 
   2   2   4       15.97        8.86      0.92 o 
   3   2   4        3.48        7.43      1.67 o 
   4   2   4      102.42       96.82      5.19 o 
   5   2   4        2.15        4.77      4.18 o 
   6   2   4      199.55      238.68     12.39 o 
  -8   3   4      165.15      164.70     13.72 o 
  -7   3   4       79.75       73.31      9.71 o 
  -6   3   4      177.24      155.66      7.03 o 
  -5   3   4      141.02      155.21     12.22 o 
  -4   3   4      344.70      394.36     14.51 o 
  -3   3   4        1.75        8.27      2.33 o 
  -2   3   4     1167.20     1202.93     40.50 o 
  -1   3   4       82.52       95.77      3.23 o 
   0   3   4      291.49      289.09      6.38 o 
   1   3   4       35.87       54.86      3.51 o 
   2   3   4      334.59      326.11      6.03 o 
   3   3   4      211.16      224.78      7.87 o 
   4   3   4      141.54      123.63      6.19 o 
   5   3   4       22.48        9.37      6.03 o 
  -8   4   4      231.93      190.14     15.06 o 
  -7   4   4      125.28       93.39      9.71 o 
  -6   4   4        3.31        8.37      5.02 o 
  -5   4   4      528.68      529.36     16.66 o 
  -4   4   4      173.32      184.52      5.98 o 
  -3   4   4      506.78      462.09     16.74 o 
  -2   4   4        0.01        7.47      1.72 o 
  -1   4   4      123.79       98.96      5.52 o 
   0   4   4      577.68      532.57     14.56 o 
   1   4   4      333.06      341.43      7.99 o 
   2   4   4      257.65      255.75      6.34 o 
   3   4   4       23.31       20.08      1.34 o 
   4   4   4       29.51       22.09      5.36 o 
   5   4   4        9.50        1.00      5.02 o 
  -8   5   4        6.93       12.72     11.05 o 
  -7   5   4       24.86       41.51     10.38 o 
  -6   5   4      595.16      506.47     26.45 o 
  -5   5   4      664.36      580.99     18.06 o 
  -4   5   4      314.26      314.75      7.69 o 
  -3   5   4       18.28       23.74      2.89 o 
  -2   5   4       84.59       83.41      3.70 o 
  -1   5   4       56.90       52.62      3.85 o 
   0   5   4       93.42      124.36      3.86 o 
   1   5   4      459.59      446.42     10.28 o 
   2   5   4        2.36        3.35      2.34 o 
   3   5   4       19.53       16.74      4.02 o 
   4   5   4       46.12       32.81      7.03 o 
  -8   6   4       85.82      101.09     14.73 o 
  -7   6   4       26.36       38.50     10.38 o 
  -6   6   4      129.49      150.64     13.06 o 
  -5   6   4      260.47      275.83      9.71 o 
  -4   6   4       42.71       38.09      4.18 o 
  -3   6   4        2.67        9.51      2.79 o 
  -2   6   4       41.41       54.31      3.40 o 
  -1   6   4      413.89      429.68     10.75 o 
   0   6   4      473.38      436.97     10.95 o 
   1   6   4      242.09      240.68      7.03 o 
   2   6   4       25.05       22.76      3.68 o 
   3   6   4        0.74       -1.67      5.02 o 
  -7   7   4       37.25       82.01     10.38 o 
  -6   7   4       34.33       36.15      9.71 o 
  -5   7   4      110.11       98.42      7.03 o 
  -4   7   4       19.10       12.86      2.96 o 
  -3   7   4       28.64       29.01      3.70 o 
  -2   7   4      396.59      352.99     10.75 o 
  -1   7   4       72.52       69.79      4.61 o 
   0   7   4       44.98       36.95      6.03 o 
   1   7   4        3.78        3.01      4.69 o 
   2   7   4        6.11       20.08      5.36 o 
  -6   8   4       18.47       10.04     10.38 o 
  -5   8   4        2.86        0.67      5.02 o 
  -4   8   4       28.74       30.80      6.03 o 
  -3   8   4        1.41        0.08      5.19 o 
  -2   8   4      276.46      259.77     10.71 o 
  -1   8   4        2.74        2.68      3.68 o 
   0   8   4        9.60        5.36      3.68 o 
  -5   9   4       34.24       25.78     12.72 o 
  -4   9   4        0.01        2.34      6.69 o 
  -3   9   4        3.59        2.34      6.03 o 
  -2   9   4        0.80        5.02      5.69 o 
   1  -9   5       53.09       42.51      6.36 o 
   2  -9   5       29.92       21.76      7.03 o 
   3  -9   5      273.94      284.87     10.04 o 
   4  -9   5        0.23       11.72      5.02 o 
   5  -9   5      100.05      114.82      9.37 o 
  -1  -8   5      120.84      131.89      6.36 o 
   0  -8   5        0.03       -2.34      3.68 o 
   1  -8   5      215.76      180.09      8.70 o 
   2  -8   5      345.29      339.77     11.05 o 
   3  -8   5       11.38       15.29      6.69 o 
   4  -8   5      117.18      112.81      6.03 o 
   5  -8   5      105.64      100.42     12.05 o 
   6  -8   5       86.92       72.31     11.72 o 
  -3  -7   5        1.75        7.70      4.69 o 
  -2  -7   5       10.46       11.05      4.02 o 
  -1  -7   5       42.42       35.48      3.68 o 
   0  -7   5       53.85       61.59      4.35 o 
   1  -7   5      110.89      117.36      3.77 o 
   2  -7   5      380.20      370.21      9.25 o 
   3  -7   5       15.07       19.11      9.21 o 
   4  -7   5       86.36       98.05     10.21 o 
   5  -7   5      338.95      301.27     16.40 o 
   6  -7   5        5.45        6.03      4.40 o 
   7  -7   5        0.14       -3.35     11.05 o 
  -4  -6   5       63.10       66.28      7.03 o 
  -3  -6   5        6.83        9.71      4.02 o 
  -2  -6   5       12.60       20.75      3.68 o 
  -1  -6   5        8.14        3.01      2.68 o 
   0  -6   5      232.28      227.63      7.70 o 
   1  -6   5      242.90      262.68      6.15 o 
   2  -6   5        2.08        5.76      2.18 o 
   3  -6   5       27.93       22.39      2.85 o 
   4  -6   5      140.64      157.62      6.86 o 
   5  -6   5      119.68      132.32     15.90 o 
   6  -6   5      136.90      136.52     11.38 o 
   7  -6   5        0.42       -1.00      8.37 o 
  -5  -5   5       77.30       96.41      7.03 o 
  -4  -5   5       99.84      112.14      6.36 o 
  -3  -5   5       22.60       15.73      4.02 o 
  -2  -5   5       57.91       53.56      4.35 o 
  -1  -5   5       38.85       45.19      3.01 o 
   0  -5   5       19.23       10.04      2.68 o 
   1  -5   5        1.04        1.52      1.67 o 
   2  -5   5     1251.90     1286.49     25.65 o 
   3  -5   5       47.20       49.65      4.52 o 
   4  -5   5       30.75       44.65      5.02 o 
   5  -5   5     1237.14     1161.82     37.77 o 
   6  -5   5      145.39      164.44     10.04 o 
   7  -5   5        0.39        6.69      8.70 o 
  -5  -4   5      171.39      192.82     11.38 o 
  -4  -4   5      198.13      200.85      5.36 o 
  -3  -4   5       12.26       10.71      1.00 o 
  -2  -4   5      187.12      180.43      6.36 o 
  -1  -4   5        5.83       16.07      2.34 o 
   0  -4   5       96.53      110.50      4.35 o 
   1  -4   5       24.22       26.36      1.52 o 
   2  -4   5       60.90       57.43      2.13 o 
   3  -4   5        7.55        3.68      1.52 o 
   4  -4   5        4.46        2.57      1.85 o 
   5  -4   5      663.33      638.48     16.08 o 
   6  -4   5       19.46       14.75      4.99 o 
   7  -4   5        2.18        1.81      4.21 o 
  -6  -3   5       46.14       71.13      5.55 o 
  -5  -3   5        3.63        8.73      2.65 o 
  -4  -3   5        7.81        2.01      1.66 o 
  -3  -3   5        5.73        1.34      1.34 o 
  -2  -3   5       23.17       20.08      1.00 o 
  -1  -3   5      415.02      436.18     11.05 o 
   0  -3   5       21.01       27.86      1.24 o 
   1  -3   5      241.63      220.78      4.85 o 
   2  -3   5     2556.45     2767.16     57.14 o 
   3  -3   5      347.41      358.63      7.22 o 
   4  -3   5        0.51        2.36      1.92 o 
   5  -3   5       25.72       25.68      4.61 o 
   6  -3   5       39.02       27.45      7.03 o 
   7  -3   5       75.60       92.39     12.05 o 
  -7  -2   5       34.76       48.05      5.36 o 
  -6  -2   5        0.52        1.04      4.18 o 
  -5  -2   5       25.42       19.57      2.71 o 
  -4  -2   5       15.53       18.93      1.76 o 
  -3  -2   5       37.61       40.53      1.52 o 
  -2  -2   5     1277.90     1299.91     25.09 o 
  -1  -2   5      567.99      577.86     11.71 o 
   0  -2   5       55.04       65.10      6.53 o 
   1  -2   5       39.40       48.08      1.66 o 
   2  -2   5     3223.82     3356.73     66.63 o 
   3  -2   5     1732.42     1868.66     35.03 o 
   4  -2   5      133.70      134.20      4.15 o 
   5  -2   5      481.87      436.31     10.86 o 
   6  -2   5      261.72      231.42      9.70 o 
   7  -2   5       85.05       91.72     11.72 o 
  -7  -1   5       22.86       25.72      5.19 o 
  -6  -1   5      105.38       89.33      6.53 o 
  -5  -1   5      137.69      153.15      4.24 o 
  -4  -1   5      196.51      189.72      4.26 o 
  -3  -1   5      154.90      142.28      3.43 o 
  -2  -1   5     1772.96     1837.84     34.72 o 
  -1  -1   5     2496.10     2577.68     41.80 o 
   0  -1   5      330.41      329.64     10.19 o 
   1  -1   5       81.50       71.40      2.68 o 
   2  -1   5      587.24      605.92     11.36 o 
   3  -1   5       89.54      109.08      3.29 o 
   4  -1   5      136.52      127.16      3.77 o 
   5  -1   5       24.14       22.78      3.14 o 
   6  -1   5       80.55       72.07      5.47 o 
   7  -1   5        0.34       -5.94      7.36 o 
  -7   0   5      369.20      369.30     12.20 o 
  -6   0   5       81.16      111.86      4.48 o 
  -5   0   5       55.87       53.34      3.85 o 
  -4   0   5      130.95      126.59      3.29 o 
  -3   0   5      220.97      192.22      4.48 o 
  -2   0   5       22.96       32.56      1.34 o 
  -1   0   5      903.98      933.37     21.19 o 
   0   0   5      425.99      387.37     10.04 o 
   1   0   5      283.37      274.36      5.19 o 
   2   0   5     1218.63     1246.74     23.37 o 
   3   0   5       72.38       81.89      2.90 o 
   4   0   5       12.14       14.70      5.86 o 
   5   0   5     1070.32      991.65     21.44 o 
   6   0   5       57.68       63.59      5.55 o 
   7   0   5       74.29       66.73      8.01 o 
  -8   1   5      107.90      117.83     13.06 o 
  -7   1   5        0.02        6.19      3.79 o 
  -6   1   5        4.34        7.14      1.92 o 
  -5   1   5        1.10        3.40      1.42 o 
  -4   1   5      168.27      201.13      4.66 o 
  -3   1   5      370.53      377.33      9.35 o 
  -2   1   5      477.93      430.41     17.91 o 
  -1   1   5       75.18       53.25      1.98 o 
   0   1   5      300.83      300.84     14.90 o 
   1   1   5     1601.86     1727.34     35.48 o 
   2   1   5        8.60       13.05      1.11 o 
   3   1   5      144.52      171.07      3.95 o 
   4   1   5        1.11        7.12      3.85 o 
   5   1   5      411.29      361.68     10.48 o 
   6   1   5      348.09      335.75     13.39 o 
  -8   2   5      108.41       89.04     10.71 o 
  -7   2   5        1.07       -1.00      7.36 o 
  -6   2   5       51.68       63.27      5.36 o 
  -5   2   5        5.73        5.94      7.36 o 
  -4   2   5     1254.44     1301.47     37.22 o 
  -3   2   5        1.99        0.33      2.68 o 
  -2   2   5     1147.63     1087.00     55.40 o 
  -1   2   5      190.05      190.42     22.09 o 
   0   2   5      182.97      182.20      6.36 o 
   1   2   5       12.09       14.35      1.52 o 
   2   2   5      982.30     1072.69     20.73 o 
   3   2   5       51.43       46.64      2.10 o 
   4   2   5        0.49        1.48      2.68 o 
   5   2   5        2.04        0.86      2.93 o 
   6   2   5       36.58       14.73      6.36 o 
  -8   3   5      138.47      108.46     13.39 o 
  -7   3   5        0.77        9.04      5.36 o 
  -6   3   5      915.72      864.66     27.45 o 
  -5   3   5        9.23       27.66      7.70 o 
  -4   3   5     1143.95     1147.39     37.52 o 
  -3   3   5      209.86      183.59      7.24 o 
  -2   3   5        0.01        1.78      2.51 o 
  -1   3   5      347.16      329.94      9.88 o 
   0   3   5       11.50       11.01      1.26 o 
   1   3   5      192.02      202.64      4.82 o 
   2   3   5       76.85       70.20      5.19 o 
   3   3   5      274.26      272.95      6.56 o 
   4   3   5      210.53      210.80      5.89 o 
   5   3   5      145.23      141.93     10.38 o 
  -8   4   5       18.10       28.12     11.38 o 
  -7   4   5      186.39      182.77     14.73 o 
  -6   4   5       55.38       71.97      6.36 o 
  -5   4   5       70.48       62.50     12.39 o 
  -4   4   5      639.57      686.41     21.03 o 
  -3   4   5      130.89      158.63     14.23 o 
  -2   4   5     1496.15     1531.83     42.01 o 
  -1   4   5     1450.57     1646.93     37.59 o 
   0   4   5       43.26       45.66      2.53 o 
   1   4   5        5.71        5.80      2.10 o 
   2   4   5      299.51      307.63      8.37 o 
   3   4   5        4.79        3.01      4.02 o 
   4   4   5       78.06       70.97      7.03 o 
   5   4   5        1.64       13.39      8.70 o 
  -8   5   5      120.97      105.78     13.39 o 
  -7   5   5      332.03      358.52     27.78 o 
  -6   5   5       19.30       37.16      7.70 o 
  -5   5   5       80.16       85.64      6.69 o 
  -4   5   5      607.84      605.41     14.14 o 
  -3   5   5        6.58        0.45      2.33 o 
  -2   5   5        6.94        7.83      2.23 o 
  -1   5   5       75.77       94.21      6.69 o 
   0   5   5      250.93      277.17      7.48 o 
   1   5   5       59.43       55.69      3.26 o 
   2   5   5        7.87       10.71      2.68 o 
   3   5   5      150.64      166.70      8.03 o 
   4   5   5      114.71      135.91      9.04 o 
  -8   6   5       12.21        8.37      7.03 o 
  -7   6   5       89.43       74.31     10.38 o 
  -6   6   5        4.13        1.34      7.03 o 
  -5   6   5      148.90      126.87      5.69 o 
  -4   6   5      262.36      265.64      9.24 o 
  -3   6   5       47.58       55.95      6.53 o 
  -2   6   5        0.36        9.46      3.09 o 
  -1   6   5      199.92      176.88      5.29 o 
   0   6   5        0.80        1.51      6.03 o 
   1   6   5       58.33       57.55      6.19 o 
   2   6   5      167.27      185.12      8.03 o 
   3   6   5        1.93        3.35      6.03 o 
  -7   7   5       69.50      101.09     14.39 o 
  -6   7   5       63.98       98.08     12.05 o 
  -5   7   5      153.66      173.40      7.70 o 
  -4   7   5      175.66      143.64      8.54 o 
  -3   7   5      182.34      182.36      9.87 o 
  -2   7   5       79.47       79.13      3.86 o 
  -1   7   5       19.00       20.57      5.19 o 
   0   7   5       51.67       56.59      3.83 o 
   1   7   5      109.17      103.44      6.03 o 
   2   7   5        2.59        7.36      5.69 o 
  -6   8   5      158.17      160.01     12.72 o 
  -5   8   5        0.04       -4.35      4.02 o 
  -4   8   5        3.00       -4.69      4.69 o 
  -3   8   5       11.37       -2.34      7.70 o 
  -2   8   5       91.54       94.73      7.36 o 
  -1   8   5      198.18      175.07      7.70 o 
   0   8   5       35.48       45.86      5.69 o 
  -4   9   5       16.75       20.75      7.70 o 
  -3   9   5       26.38       28.79      6.36 o 
   1  -9   6       20.52       33.81      6.36 o 
   2  -9   6       14.00       15.73      7.70 o 
   3  -9   6       52.37       64.61      9.37 o 
   4  -9   6        8.97        6.69      5.36 o 
   5  -9   6       25.85       24.44      9.71 o 
  -1  -8   6        5.92       -1.00      4.02 o 
   0  -8   6        2.60        7.03      4.35 o 
   1  -8   6      123.35      126.20      9.04 o 
   2  -8   6       16.68       24.10      3.68 o 
   3  -8   6      172.92      165.72     17.24 o 
   4  -8   6        5.77        3.35      4.35 o 
   5  -8   6      147.00      126.20     14.06 o 
   6  -8   6       34.67       19.42     11.05 o 
  -3  -7   6       37.41       17.07      5.02 o 
  -2  -7   6       45.41       30.46      5.02 o 
  -1  -7   6      262.64      257.42      8.03 o 
   0  -7   6      110.17      111.14      5.36 o 
   1  -7   6       17.65       16.51      2.00 o 
   2  -7   6        0.07        2.24      2.02 o 
   3  -7   6      357.50      350.27     14.23 o 
   4  -7   6      245.52      247.56      6.84 o 
   5  -7   6      162.84      169.80      9.77 o 
   6  -7   6       41.67       41.71     12.72 o 
   7  -7   6       46.57       44.86     10.04 o 
  -4  -6   6       43.99       50.55      7.03 o 
  -3  -6   6       75.64       79.00      5.02 o 
  -2  -6   6      401.20      380.27      9.37 o 
  -1  -6   6       11.57        8.70      2.68 o 
   0  -6   6        4.41        3.01      3.01 o 
   1  -6   6       76.27       81.84      2.84 o 
   2  -6   6      148.19      164.03      4.82 o 
   3  -6   6       72.90       93.05      3.14 o 
   4  -6   6        3.80        3.18      2.84 o 
   5  -6   6        1.78       10.49      4.34 o 
   6  -6   6       60.79       65.16      6.15 o 
   7  -6   6       82.98       65.28     12.05 o 
  -5  -5   6       10.77       17.41      5.36 o 
  -4  -5   6        9.10       15.06      4.69 o 
  -3  -5   6       41.47       48.87      4.69 o 
  -2  -5   6      126.66      118.17      5.36 o 
  -1  -5   6      101.90      112.48      4.35 o 
   0  -5   6     1077.26     1114.38     35.82 o 
   1  -5   6       10.82       12.54      1.51 o 
   2  -5   6     1054.48     1041.33     19.99 o 
   3  -5   6        2.59        2.01      2.68 o 
   4  -5   6      229.48      251.55      7.20 o 
   5  -5   6      140.55      159.41     13.22 o 
   6  -5   6       11.09        7.75      4.33 o 
   7  -5   6       13.00        4.35      9.04 o 
  -5  -4   6        0.05        5.02      6.69 o 
  -4  -4   6      253.38      228.63      6.03 o 
  -3  -4   6        1.31        6.36      3.35 o 
  -2  -4   6      167.32      160.68      5.69 o 
  -1  -4   6       84.04       91.39      4.02 o 
   0  -4   6        6.54        8.37      2.34 o 
   1  -4   6       37.77       46.24      3.68 o 
   2  -4   6       24.66       38.24      3.51 o 
   3  -4   6        0.36        2.01      1.61 o 
   4  -4   6       73.25       85.39      3.43 o 
   5  -4   6        4.09        8.98      3.70 o 
   6  -4   6       59.48       56.61      5.98 o 
   7  -4   6       39.54       48.20     10.04 o 
  -6  -3   6        9.19       11.84      5.26 o 
  -5  -3   6      182.00      162.40      5.93 o 
  -4  -3   6        1.71        4.93      1.61 o 
  -3  -3   6        1.15        3.51      0.95 o 
  -2  -3   6      455.00      436.18     10.71 o 
  -1  -3   6       31.90       25.81      1.11 o 
   0  -3   6      184.50      178.66      3.94 o 
   1  -3   6      179.00      159.24      5.02 o 
   2  -3   6      704.67      713.16     20.08 o 
   3  -3   6        0.08        5.38      1.42 o 
   4  -3   6      311.42      301.00      8.05 o 
   5  -3   6      837.45      768.77     30.11 o 
   6  -3   6      410.00      382.62     18.08 o 
   7  -3   6      100.62       93.06     13.06 o 
  -7  -2   6       33.02       47.75      5.88 o 
  -6  -2   6      164.03      162.46     16.07 o 
  -5  -2   6        1.08        2.51      2.13 o 
  -4  -2   6      236.97      221.78      5.23 o 
  -3  -2   6      102.33       99.00      2.48 o 
  -2  -2   6       94.06      111.04      2.89 o 
  -1  -2   6        0.74        3.27      0.60 o 
   0  -2   6       50.33       35.85      1.56 o 
   1  -2   6      643.73      683.58     14.23 o 
   2  -2   6      200.87      245.13      5.55 o 
   3  -2   6     2090.62     2045.54     40.87 o 
   4  -2   6      504.81      519.45     14.23 o 
   5  -2   6      774.97      692.24     18.98 o 
   6  -2   6       13.58       12.19      4.95 o 
   7  -2   6       14.32       22.09     11.05 o 
  -7  -1   6       19.96       27.59      4.76 o 
  -6  -1   6        1.12        4.44      2.72 o 
  -5  -1   6      128.04      124.99      3.66 o 
  -4  -1   6       16.94       15.75      2.01 o 
  -3  -1   6       28.63       43.54      3.01 o 
  -2  -1   6      306.09      280.04      5.21 o 
  -1  -1   6      395.15      378.53      6.91 o 
   0  -1   6      213.52      223.78      6.51 o 
   1  -1   6     1630.54     1717.50     29.20 o 
   2  -1   6     4284.40     4784.62    100.62 o 
   3  -1   6     1238.48     1190.15     25.48 o 
   4  -1   6       92.92      110.32      3.90 o 
   5  -1   6      218.98      209.60      7.70 o 
   6  -1   6       41.90       29.30      3.79 o 
   7  -1   6        1.31       11.45      7.48 o 
  -7   0   6       47.78       41.15      8.54 o 
  -6   0   6      486.91      428.07     12.72 o 
  -5   0   6       34.61       45.89      2.57 o 
  -4   0   6       19.12       34.10      1.61 o 
  -3   0   6     2360.71     2343.31     47.22 o 
  -2   0   6      743.80      674.42     12.62 o 
  -1   0   6       43.51       44.09      1.76 o 
   0   0   6       14.65       21.58      1.05 o 
   1   0   6     2112.03     1938.16    167.54 o 
   2   0   6      321.90      312.88      5.76 o 
   3   0   6      516.35      557.14     12.01 o 
   4   0   6       16.05       21.94      3.68 o 
   5   0   6        0.33        4.90      3.18 o 
   6   0   6       21.37       29.36     11.38 o 
   7   0   6       89.72      126.99      8.10 o 
  -8   1   6        1.83       10.04     11.05 o 
  -7   1   6      135.03      146.85      8.37 o 
  -6   1   6      155.76      130.47      5.05 o 
  -5   1   6      363.97      345.80      8.85 o 
  -4   1   6       25.47       34.13      8.03 o 
  -3   1   6     1370.99     1392.11     35.82 o 
  -2   1   6      550.08      581.16     28.12 o 
  -1   1   6      619.63      687.46     17.56 o 
   0   1   6       11.50       11.74      1.51 o 
   1   1   6      158.15      137.72      2.90 o 
   2   1   6      943.76     1060.95     20.63 o 
   3   1   6       13.15        6.97      2.85 o 
   4   1   6      337.16      328.07      7.54 o 
   5   1   6        1.12        1.41      2.93 o 
   6   1   6       21.39       32.81      6.03 o 
  -8   2   6       37.64       41.51     12.39 o 
  -7   2   6      120.59      149.97     14.06 o 
  -6   2   6       31.46       29.79      5.02 o 
  -5   2   6       16.46       14.98      3.09 o 
  -4   2   6        0.11       -1.34      3.35 o 
  -3   2   6        0.01        2.85      2.37 o 
  -2   2   6       67.41       70.27     10.88 o 
  -1   2   6      769.77      698.82     18.65 o 
   0   2   6       12.11       17.08      1.00 o 
   1   2   6      657.52      649.99     16.33 o 
   2   2   6       52.92       58.55      2.48 o 
   3   2   6      585.41      590.46     12.20 o 
   4   2   6      109.52      104.16      4.61 o 
   5   2   6      216.05      193.81      8.82 o 
   6   2   6      313.83      297.59     14.06 o 
  -8   3   6       29.64       46.86      7.03 o 
  -7   3   6        2.33        7.36      5.36 o 
  -6   3   6       92.98      102.10      6.69 o 
  -5   3   6       10.43        2.90      5.02 o 
  -4   3   6      589.54      608.30     51.89 o 
  -3   3   6      717.64      715.88     24.94 o 
  -2   3   6      629.37      534.86     37.49 o 
  -1   3   6      183.08      198.97      5.55 o 
   0   3   6      421.20      430.37     12.89 o 
   1   3   6      182.27      178.87      9.54 o 
   2   3   6        3.60        2.20      2.17 o 
   3   3   6       59.83       46.79      3.09 o 
   4   3   6      365.63      352.20     24.10 o 
   5   3   6       36.74       59.59      7.36 o 
  -8   4   6       44.99       34.81     10.71 o 
  -7   4   6       63.21       59.59      9.71 o 
  -6   4   6        0.04       10.71      4.69 o 
  -5   4   6        2.43       12.39      5.36 o 
  -4   4   6      794.97      677.97     16.65 o 
  -3   4   6       56.63       61.49      4.90 o 
  -2   4   6       18.21       12.69      4.52 o 
  -1   4   6       55.45       88.28      3.29 o 
   0   4   6      313.02      312.86      7.69 o 
   1   4   6       31.57       40.79      2.36 o 
   2   4   6        0.85        5.69      3.35 o 
   3   4   6      373.67      409.73     12.39 o 
   4   4   6        1.17       -2.34      5.69 o 
  -8   5   6      133.17      161.01     20.08 o 
  -7   5   6      151.60      138.92     12.72 o 
  -6   5   6      284.37      216.92     14.39 o 
  -5   5   6        0.28        0.67      1.34 o 
  -4   5   6      594.57      593.23     42.85 o 
  -3   5   6        0.12        8.76      3.43 o 
  -2   5   6       12.16        4.61      2.28 o 
  -1   5   6       94.73      114.69      4.85 o 
   0   5   6       39.58       50.81      3.18 o 
   1   5   6       63.87       61.21      3.85 o 
   2   5   6       30.04       32.47      4.02 o 
   3   5   6      208.51      207.21     10.71 o 
  -8   6   6       49.90        9.37     13.06 o 
  -7   6   6       85.30       64.94     12.39 o 
  -6   6   6      192.54      194.15     14.39 o 
  -5   6   6        5.10        7.03      2.68 o 
  -4   6   6       18.39       24.14      7.70 o 
  -3   6   6      118.49      112.53      5.01 o 
  -2   6   6       94.42      105.72      7.36 o 
  -1   6   6      209.75      217.71      5.71 o 
   0   6   6        0.12        6.22      3.85 o 
   1   6   6       59.20       76.30     12.55 o 
   2   6   6        1.80       -4.35      3.35 o 
  -7   7   6      332.63      333.08     20.75 o 
  -6   7   6       79.88       89.38     12.39 o 
  -5   7   6       38.33       44.52      5.36 o 
  -4   7   6      224.37      205.73     11.55 o 
  -3   7   6       17.54       23.13      4.57 o 
  -2   7   6        5.23        0.17      4.85 o 
  -1   7   6       37.92       30.74     10.04 o 
   0   7   6        3.48        9.37      3.68 o 
   1   7   6        0.03        5.02      4.35 o 
  -6   8   6        6.19        0.67     10.04 o 
  -5   8   6      206.02      219.93     10.04 o 
  -4   8   6       14.29        8.70      5.69 o 
  -3   8   6        5.98        7.36      5.02 o 
  -2   8   6       68.55       52.56      6.69 o 
  -1   8   6      236.16      246.04      9.71 o 
   0   8   6       15.35       21.09      7.03 o 
  -4   9   6        6.31       10.71      6.69 o 
   1  -9   7      135.86      118.50      7.36 o 
   2  -9   7       25.15        5.02      7.36 o 
   3  -9   7        1.68        8.37      7.03 o 
   4  -9   7       18.72       23.77      5.36 o 
  -1  -8   7       33.22       37.83      5.36 o 
   0  -8   7        5.09        3.01      4.02 o 
   1  -8   7      266.61      278.51     12.39 o 
   2  -8   7        0.01        0.33      3.35 o 
   3  -8   7        4.75        3.35      4.02 o 
   4  -8   7      160.82      181.43      8.03 o 
   5  -8   7       84.17       78.67     10.38 o 
   6  -8   7        7.67       14.39     10.38 o 
  -3  -7   7       47.63       30.13      5.69 o 
  -2  -7   7       15.89        8.03      4.02 o 
  -1  -7   7       10.30       14.39      3.35 o 
   0  -7   7      104.43      119.51      5.36 o 
   1  -7   7      396.50      359.56      7.43 o 
   2  -7   7        0.03        4.35      2.40 o 
   3  -7   7      301.38      291.51      8.31 o 
   4  -7   7        6.75       -1.70      3.38 o 
   5  -7   7        0.11       -0.97      4.72 o 
   6  -7   7        1.50       10.09      7.93 o 
  -4  -6   7       39.14       60.92      5.69 o 
  -3  -6   7      104.92      135.91      6.69 o 
  -2  -6   7      309.11      280.18      7.70 o 
  -1  -6   7      460.09      400.02     11.72 o 
   0  -6   7       35.08       42.51      4.35 o 
   1  -6   7      515.44      499.85     11.61 o 
   2  -6   7       40.27       36.92      4.52 o 
   3  -6   7      181.15      191.78      5.38 o 
   4  -6   7      272.62      275.59     14.39 o 
   5  -6   7       11.77       26.65      5.79 o 
   6  -6   7      241.59      232.49     10.20 o 
   7  -6   7       46.50       52.22     13.72 o 
  -5  -5   7        0.23        4.35      6.03 o 
  -4  -5   7       17.26       26.45      5.02 o 
  -3  -5   7        0.03        7.36      4.02 o 
  -2  -5   7      189.88      185.79      7.36 o 
  -1  -5   7       54.36       71.64      3.35 o 
   0  -5   7      355.26      350.65      8.67 o 
   1  -5   7       12.09       10.76      2.68 o 
   2  -5   7      243.42      257.34     10.04 o 
   3  -5   7      396.45      435.38      9.37 o 
   4  -5   7      968.74      945.24     23.93 o 
   5  -5   7        0.02        0.43     11.05 o 
   6  -5   7       15.66       28.92     12.72 o 
   7  -5   7       88.58       82.35     14.73 o 
  -5  -4   7       62.26       75.99      5.02 o 
  -4  -4   7       48.48       62.60      2.34 o 
  -3  -4   7       12.53       20.75      3.68 o 
  -2  -4   7       17.85       21.09      2.68 o 
  -1  -4   7      236.33      310.98      8.37 o 
   0  -4   7       76.16      109.16      2.79 o 
   1  -4   7       44.18       49.66      5.69 o 
   2  -4   7       28.47       36.69      2.09 o 
   3  -4   7      447.43      440.07     17.41 o 
   4  -4   7      122.92      123.90      5.86 o 
   5  -4   7        8.30        5.94      3.77 o 
   6  -4   7      395.00      395.83     13.39 o 
   7  -4   7        5.54       15.73      9.37 o 
  -6  -3   7       61.09       60.25      7.70 o 
  -5  -3   7        3.81        7.67      2.65 o 
  -4  -3   7      321.71      336.92     11.05 o 
  -3  -3   7        0.05        3.49      2.34 o 
  -2  -3   7        4.17        4.61      1.51 o 
  -1  -3   7      438.28      418.89      7.87 o 
   0  -3   7     1410.07     1418.71     28.43 o 
   1  -3   7     1911.26     1981.50     37.17 o 
   2  -3   7      153.54      154.37      4.35 o 
   3  -3   7       33.23       39.68      2.09 o 
   4  -3   7      571.74      543.75     11.09 o 
   5  -3   7       42.30       38.13      8.37 o 
   6  -3   7       10.22        5.36      7.03 o 
   7  -3   7       18.15       18.75     10.38 o 
  -7  -2   7       16.43       15.06      6.69 o 
  -6  -2   7       19.53       15.44      3.59 o 
  -5  -2   7      570.93      494.64     12.82 o 
  -4  -2   7       21.24       19.81      3.01 o 
  -3  -2   7      359.39      357.62      6.81 o 
  -2  -2   7       53.24       46.53      1.82 o 
  -1  -2   7      235.75      242.61      4.51 o 
   0  -2   7       44.05       40.74      1.84 o 
   1  -2   7       22.34       39.82      1.85 o 
   2  -2   7       80.19      122.45      3.68 o 
   3  -2   7       74.65       76.27      3.21 o 
   4  -2   7       13.82       18.77      2.68 o 
   5  -2   7       19.82       14.15      3.85 o 
   6  -2   7      267.27      249.14     11.23 o 
   7  -2   7       24.79       16.40     10.71 o 
  -7  -1   7       40.75       54.35      4.95 o 
  -6  -1   7       31.59       39.57      3.31 o 
  -5  -1   7       62.74       42.76      2.65 o 
  -4  -1   7      321.42      322.76      7.15 o 
  -3  -1   7       12.17       15.38      1.51 o 
  -2  -1   7     1076.20     1099.54     18.50 o 
  -1  -1   7     3165.62     3198.10     73.98 o 
   0  -1   7      315.05      353.64      9.20 o 
   1  -1   7      305.66      320.07      6.75 o 
   2  -1   7       14.07       16.07      1.18 o 
   3  -1   7       50.03       56.59      2.37 o 
   4  -1   7      764.44      724.04     14.73 o 
   5  -1   7       39.48       53.89      4.31 o 
   6  -1   7      215.97      215.55     10.39 o 
   7  -1   7       35.29       28.44     14.23 o 
  -7   0   7       69.27       84.84      5.03 o 
  -6   0   7        4.25        4.06      2.68 o 
  -5   0   7      185.65      180.31      4.50 o 
  -4   0   7        1.02       -1.26      1.05 o 
  -3   0   7       49.20       62.42      1.76 o 
  -2   0   7     2022.40     1929.10     37.88 o 
  -1   0   7     2756.60     2728.41    127.54 o 
   0   0   7      136.55      152.25      5.36 o 
   1   0   7      842.00      825.96     24.10 o 
   2   0   7      199.94      160.79      3.84 o 
   3   0   7        0.80        1.17      1.59 o 
   4   0   7     1160.01     1083.82     19.26 o 
   5   0   7        4.84        0.85      4.18 o 
   6   0   7       33.00       29.85      4.40 o 
  -8   1   7        0.05       -2.34      5.69 o 
  -7   1   7        0.07        8.03      7.36 o 
  -6   1   7       56.87       67.53      3.77 o 
  -5   1   7       53.20       59.91      3.86 o 
  -4   1   7      228.95      187.28      6.69 o 
  -3   1   7       45.66       52.04      2.12 o 
  -2   1   7      252.28      246.37     12.89 o 
  -1   1   7        3.94        3.20      0.64 o 
   0   1   7      497.08      474.47     27.11 o 
   1   1   7      488.64      531.11     10.22 o 
   2   1   7      333.01      367.04      7.28 o 
   3   1   7     1275.55     1291.85     26.28 o 
   4   1   7        1.33        1.98      2.06 o 
   5   1   7       16.23        8.11      4.35 o 
   6   1   7       14.95        5.36      7.03 o 
  -8   2   7        0.76       -0.67      9.71 o 
  -7   2   7       50.17       56.57      9.37 o 
  -6   2   7      142.61      129.88      7.03 o 
  -5   2   7      128.09      144.70      7.87 o 
  -4   2   7      434.55      401.22     14.81 o 
  -3   2   7      141.67      129.15      7.87 o 
  -2   2   7       22.92       21.70      3.38 o 
  -1   2   7      718.12      751.31     31.47 o 
   0   2   7       62.41       67.58      6.03 o 
   1   2   7      450.61      457.48     23.60 o 
   2   2   7      211.86      199.07      5.51 o 
   3   2   7      205.84      220.64      5.68 o 
   4   2   7       14.00       11.03      3.18 o 
   5   2   7       58.39       61.78      6.03 o 
  -8   3   7      109.54      144.28     17.07 o 
  -7   3   7        4.06       11.72      8.37 o 
  -6   3   7      129.93      122.52      6.69 o 
  -5   3   7      247.67      241.27      8.44 o 
  -4   3   7      296.64      314.05     14.39 o 
  -3   3   7       44.46       59.47      4.24 o 
  -2   3   7      530.19      499.87     15.49 o 
  -1   3   7        9.10       12.11      1.80 o 
   0   3   7      193.01      189.16      4.86 o 
   1   3   7      240.46      226.40      6.48 o 
   2   3   7      581.80      573.10     13.33 o 
   3   3   7       39.61       44.64      3.68 o 
   4   3   7        4.76        4.46      6.69 o 
   5   3   7        2.26        7.36      6.03 o 
  -8   4   7       20.49       20.42     11.38 o 
  -7   4   7       13.88       21.42      9.71 o 
  -6   4   7      176.95      158.34      8.70 o 
  -5   4   7       96.06      111.47      7.36 o 
  -4   4   7       52.51       62.26      8.20 o 
  -3   4   7        2.89        6.71      3.38 o 
  -2   4   7        0.10        3.44      5.19 o 
  -1   4   7       97.09       90.81      3.19 o 
   0   4   7        0.69        3.76      3.01 o 
   1   4   7        5.22       13.53      6.19 o 
   2   4   7        6.72        8.03      3.68 o 
   3   4   7       60.48       50.88      6.03 o 
   4   4   7       16.05       18.75      6.03 o 
  -8   5   7        3.71      -10.04     11.72 o 
  -7   5   7       18.45       26.45      7.70 o 
  -6   5   7      175.95      161.01     10.38 o 
  -5   5   7      191.83      180.43      6.36 o 
  -4   5   7      238.94      262.44     14.06 o 
  -3   5   7       86.76       77.82      4.61 o 
  -2   5   7       22.41       16.98      2.51 o 
  -1   5   7      228.20      220.86      5.90 o 
   0   5   7       66.09       64.13     16.74 o 
   1   5   7      106.99      110.62      8.03 o 
   2   5   7      136.17      122.52      6.36 o 
   3   5   7       16.23       19.42      6.36 o 
  -8   6   7        2.57       17.07     12.05 o 
  -7   6   7       13.97       11.05      7.36 o 
  -6   6   7       67.12       55.90     10.04 o 
  -5   6   7      207.40      207.88      7.70 o 
  -4   6   7       83.85      104.63      7.53 o 
  -3   6   7        3.27        6.64      3.59 o 
  -2   6   7      365.64      346.27      8.96 o 
  -1   6   7      742.07      687.07     20.25 o 
   0   6   7        5.77        6.15      7.20 o 
   1   6   7       48.42       53.89      4.02 o 
   2   6   7        1.41       13.72      7.03 o 
  -7   7   7      146.21      147.62     18.08 o 
  -6   7   7      159.54      170.05     13.06 o 
  -5   7   7      276.22      240.68      9.71 o 
  -4   7   7      286.88      316.47     20.08 o 
  -3   7   7        1.97        9.37      7.70 o 
  -2   7   7       65.13       61.24      8.70 o 
  -1   7   7        6.31        9.37      3.35 o 
   0   7   7      105.23       97.41      5.69 o 
   1   7   7       31.08       12.72      8.03 o 
  -6   8   7       10.93        3.68     12.05 o 
  -5   8   7        5.72        3.35      5.02 o 
  -4   8   7       12.24        9.37      6.36 o 
  -3   8   7        8.22        7.70      6.03 o 
  -2   8   7        0.00        3.01      5.69 o 
  -1   8   7       65.87       81.01      8.37 o 
   1  -9   8       94.73       98.42      7.36 o 
   2  -9   8       90.34       74.98      9.37 o 
   3  -9   8      107.85       96.41     10.38 o 
   4  -9   8      205.86      201.85     10.04 o 
  -1  -8   8        5.31        2.34      3.68 o 
   0  -8   8       27.26       28.45      4.69 o 
   1  -8   8       27.72       35.82      7.36 o 
   2  -8   8       78.77       80.67      5.36 o 
   3  -8   8        3.79        1.00      4.35 o 
   4  -8   8       42.74       52.89      6.69 o 
   5  -8   8       15.81       28.12      7.03 o 
  -2  -7   8       82.89       94.06      6.69 o 
  -1  -7   8      165.31      143.61      5.69 o 
   0  -7   8       29.86       23.10      3.35 o 
   1  -7   8      143.77      166.18      9.88 o 
   2  -7   8       63.60       65.03      5.86 o 
   3  -7   8       48.46       65.01     11.38 o 
   4  -7   8       23.43       28.48      4.35 o 
   5  -7   8       12.19       27.01      9.21 o 
   6  -7   8       18.51       22.09     11.38 o 
  -4  -6   8       27.35       13.72      6.03 o 
  -3  -6   8      118.42      115.82      5.69 o 
  -2  -6   8       27.44       32.81      3.68 o 
  -1  -6   8       50.09       48.87      3.68 o 
   0  -6   8      116.29      139.92      7.36 o 
   1  -6   8       16.75       16.72      2.06 o 
   2  -6   8        0.44       -0.82      2.85 o 
   3  -6   8        0.24       -2.34      2.23 o 
   4  -6   8      184.42      154.52      7.08 o 
   5  -6   8      252.67      229.23      8.35 o 
   6  -6   8      141.17      146.59      8.16 o 
   7  -6   8       23.96       10.38     10.71 o 
  -5  -5   8       47.41       54.23      6.03 o 
  -4  -5   8       16.43       14.39      5.02 o 
  -3  -5   8       16.02        9.37      3.68 o 
  -2  -5   8      234.71      266.79     10.04 o 
  -1  -5   8        4.12        1.00      2.34 o 
   0  -5   8      538.60      498.71     10.88 o 
   1  -5   8      252.81      257.00      7.70 o 
   2  -5   8      209.16      215.26     15.23 o 
   3  -5   8      233.55      216.57      6.03 o 
   4  -5   8        0.03       -3.44      2.57 o 
   5  -5   8        0.06        0.11      6.69 o 
   6  -5   8       99.73       95.07      7.09 o 
   7  -5   8       11.09       12.72     11.05 o 
  -5  -4   8       10.87       10.38      5.02 o 
  -4  -4   8      245.35      221.27      6.36 o 
  -3  -4   8        8.94        8.70      2.68 o 
  -2  -4   8       87.73       73.31      4.02 o 
  -1  -4   8      248.76      277.51      8.37 o 
   0  -4   8      809.59      880.08     18.10 o 
   1  -4   8      559.40      571.87     12.06 o 
   2  -4   8      124.84      144.08      6.69 o 
   3  -4   8        9.38       15.37      2.24 o 
   4  -4   8       48.09       46.73      2.84 o 
   5  -4   8        0.03       -3.85      4.02 o 
   6  -4   8      486.04      446.59     30.46 o 
   7  -4   8       24.32       27.11      9.71 o 
  -6  -3   8      132.65      130.55      9.37 o 
  -5  -3   8        4.06        9.02      2.48 o 
  -4  -3   8       69.36       56.33      3.35 o 
  -3  -3   8      211.60      222.46      5.29 o 
  -2  -3   8      240.06      219.63      5.36 o 
  -1  -3   8     1825.99     1914.02     34.32 o 
   0  -3   8     1330.17     1396.52     27.86 o 
   1  -3   8      223.49      234.13      6.25 o 
   2  -3   8      114.17      107.13      6.86 o 
   3  -3   8      150.25      167.89      5.19 o 
   4  -3   8      144.22      126.01      7.36 o 
   5  -3   8       27.06       31.61      6.03 o 
   6  -3   8      175.04      163.36     17.07 o 
   7  -3   8        0.13        2.68      9.37 o 
  -7  -2   8      102.73       77.33     11.72 o 
  -6  -2   8      144.42      150.08      6.74 o 
  -5  -2   8       68.84       63.46      3.53 o 
  -4  -2   8      899.34      791.84     18.08 o 
  -3  -2   8       40.40       55.43      1.89 o 
  -2  -2   8      172.86      161.59      3.59 o 
  -1  -2   8       29.32       34.14      1.16 o 
   0  -2   8       11.00       23.10      1.67 o 
   1  -2   8      168.42      209.69      4.58 o 
   2  -2   8      188.30      200.85      5.19 o 
   3  -2   8      386.33      353.10     13.56 o 
   4  -2   8        0.03        1.36      3.68 o 
   5  -2   8      145.55      126.41      8.70 o 
   6  -2   8       61.05       72.41      7.09 o 
   7  -2   8       46.66       41.17     12.05 o 
  -7  -1   8        0.32        2.34      4.02 o 
  -6  -1   8       17.23       13.95      2.72 o 
  -5  -1   8        2.35        0.77      4.18 o 
  -4  -1   8      692.21      667.72     13.25 o 
  -3  -1   8        6.25        4.79      1.34 o 
  -2  -1   8      144.91      163.72      3.43 o 
  -1  -1   8      952.53     1053.64     19.67 o 
   0  -1   8      400.63      456.39     14.56 o 
   1  -1   8      810.75      892.34     17.34 o 
   2  -1   8        4.48        4.60      2.51 o 
   3  -1   8      234.35      199.78      7.36 o 
   4  -1   8       98.56      106.42     12.89 o 
   5  -1   8        1.30        3.55      2.84 o 
   6  -1   8      306.42      278.18     12.78 o 
  -7   0   8        0.04        7.79      4.50 o 
  -6   0   8        0.74       -3.14      2.17 o 
  -5   0   8        0.50        0.31      3.01 o 
  -4   0   8        2.43        5.22      1.18 o 
  -3   0   8       17.64       18.93      1.27 o 
  -2   0   8      178.64      195.00      6.36 o 
  -1   0   8       61.72       62.52      2.90 o 
   0   0   8      184.11      178.02      4.57 o 
   1   0   8       89.40      102.05      5.36 o 
   2   0   8      202.18      214.45      5.36 o 
   3   0   8      284.64      287.71      7.38 o 
   4   0   8        2.80        2.34      2.01 o 
   5   0   8      555.76      473.97     11.02 o 
   6   0   8       40.99       40.17      6.03 o 
  -8   1   8        0.18        1.67      9.04 o 
  -7   1   8       42.01       49.21      9.71 o 
  -6   1   8       21.03       36.82      5.02 o 
  -5   1   8      171.76      161.30      7.36 o 
  -4   1   8      456.97      467.73     12.66 o 
  -3   1   8        0.08       -1.20      2.01 o 
  -2   1   8        7.89       20.23      1.80 o 
  -1   1   8     1954.67     1858.73    177.92 o 
   0   1   8      164.70      168.98      4.26 o 
   1   1   8     1381.54     1437.01     47.87 o 
   2   1   8        7.00       11.00      1.36 o 
   3   1   8       24.40       14.70      3.85 o 
   4   1   8      488.52      470.92     12.04 o 
   5   1   8       19.82       25.29      4.75 o 
   6   1   8        9.60        0.00      7.70 o 
  -8   2   8      164.13      185.79     14.06 o 
  -7   2   8        0.68        4.35      5.36 o 
  -6   2   8      303.06      301.94     14.06 o 
  -5   2   8       99.63      105.86      6.53 o 
  -4   2   8       55.14       59.56      2.24 o 
  -3   2   8       38.74       36.33      3.85 o 
  -2   2   8       15.94       16.37      1.98 o 
  -1   2   8      866.32      853.71     17.82 o 
   0   2   8       76.74       94.99      4.85 o 
   1   2   8       78.89       70.18      3.08 o 
   2   2   8       79.27       94.28      3.29 o 
   3   2   8      121.74      134.47      9.54 o 
   4   2   8       24.94       27.27      5.19 o 
   5   2   8        0.08       -5.02      5.36 o 
  -8   3   8       37.84       59.92      8.70 o 
  -7   3   8       27.21       44.19     11.05 o 
  -6   3   8      157.81      148.29      7.03 o 
  -5   3   8        0.83       -1.12      4.52 o 
  -4   3   8      454.49      464.01     14.58 o 
  -3   3   8       10.01       11.66      3.46 o 
  -2   3   8       36.23       39.91      5.36 o 
  -1   3   8      131.13      162.16      5.79 o 
   0   3   8      176.59      226.01      6.92 o 
   1   3   8      557.58      570.22     13.85 o 
   2   3   8      134.70      123.89      5.17 o 
   3   3   8        8.65       12.46      3.85 o 
   4   3   8       69.57       79.70      6.19 o 
   5   3   8       52.13       70.63      9.04 o 
  -8   4   8        0.33        2.01     10.38 o 
  -7   4   8       31.49       30.46     10.38 o 
  -6   4   8       92.86      109.46      8.70 o 
  -5   4   8       21.87       33.81      7.36 o 
  -4   4   8      917.11      895.12     25.48 o 
  -3   4   8      189.68      226.96      8.51 o 
  -2   4   8      537.51      509.98     39.00 o 
  -1   4   8       53.05       58.75      2.85 o 
   0   4   8      356.92      351.08      8.29 o 
   1   4   8      378.34      367.41     10.24 o 
   2   4   8      535.84      513.50     18.08 o 
   3   4   8        5.02       13.39      5.36 o 
   4   4   8       66.11       64.61      8.70 o 
  -8   5   8       38.92       69.63     14.06 o 
  -7   5   8        0.65       -1.34      8.70 o 
  -6   5   8      176.90      180.43      8.37 o 
  -5   5   8        5.83       11.05      2.34 o 
  -4   5   8      332.06      259.77     13.39 o 
  -3   5   8        0.69       -0.10      2.53 o 
  -2   5   8       59.29       71.33      3.38 o 
  -1   5   8        7.86       17.58      2.02 o 
   0   5   8       25.51       32.55      3.35 o 
   1   5   8      209.15      204.10      6.32 o 
   2   5   8       44.80       56.24      7.03 o 
   3   5   8       10.90        9.71      6.36 o 
  -7   6   8        9.18       19.08     11.05 o 
  -6   6   8        2.37       -5.02      8.37 o 
  -5   6   8       26.61       21.76      3.68 o 
  -4   6   8      282.14      263.46     10.58 o 
  -3   6   8       23.90       30.31      4.85 o 
  -2   6   8        1.06       10.98      2.95 o 
  -1   6   8      464.14      474.00     12.72 o 
   0   6   8      143.57      158.34      6.03 o 
   1   6   8       79.16       90.38      5.36 o 
   2   6   8       99.42      102.77      9.37 o 
  -7   7   8       55.18       83.02     17.07 o 
  -6   7   8      131.42       93.06     14.06 o 
  -5   7   8      104.23      118.84      7.03 o 
  -4   7   8       17.94       13.21      4.66 o 
  -3   7   8        9.82        8.73      7.03 o 
  -2   7   8       19.31       16.74      4.69 o 
  -1   7   8       95.39       92.06      5.69 o 
   0   7   8       18.11        9.04      6.03 o 
   1   7   8        5.96        5.02      5.69 o 
  -6   8   8        4.07       17.41     10.04 o 
  -5   8   8        0.38        1.67     10.71 o 
  -4   8   8      110.69      119.17     13.06 o 
  -3   8   8       61.19       76.32      8.37 o 
  -2   8   8       60.89       43.18      7.03 o 
  -1   8   8       15.91        7.03      7.03 o 
   2  -9   9        3.68       12.39      8.03 o 
   3  -9   9        1.22       -1.67      7.36 o 
  -1  -8   9        0.17        0.00      5.02 o 
   0  -8   9      191.85      161.68      6.69 o 
   1  -8   9       29.63       41.17      7.36 o 
   2  -8   9        9.74        8.16      3.28 o 
   3  -8   9       53.17       47.20      4.69 o 
   4  -8   9       27.25       32.47      6.36 o 
   5  -8   9       76.63       67.95      7.70 o 
  -2  -7   9        9.10        3.01      5.69 o 
  -1  -7   9       35.64       30.80      4.69 o 
   0  -7   9       64.84       49.88      4.69 o 
   1  -7   9      758.83      686.11     14.77 o 
   2  -7   9       13.55       16.71      2.84 o 
   3  -7   9      361.22      351.31     29.29 o 
   4  -7   9       11.47       12.72      6.69 o 
   5  -7   9       15.79       20.75      5.36 o 
   6  -7   9       19.10       17.74      9.71 o 
  -4  -6   9        2.50        4.35      6.03 o 
  -3  -6   9      334.30      341.44      9.71 o 
  -2  -6   9       25.18       34.14      4.35 o 
  -1  -6   9      307.57      317.01      8.37 o 
   0  -6   9       98.85      107.79      7.03 o 
   1  -6   9      211.95      242.61      7.33 o 
   2  -6   9        2.46        5.01      5.02 o 
   3  -6   9      104.80      109.07      9.88 o 
   4  -6   9        2.20       -0.07      4.05 o 
   5  -6   9       42.86       44.67      4.56 o 
   6  -6   9        1.38        2.27      6.03 o 
  -4  -5   9       34.13       23.77      4.35 o 
  -3  -5   9       44.57       52.22      5.69 o 
  -2  -5   9        4.66       13.06      3.68 o 
  -1  -5   9        0.04       -1.67      2.34 o 
   0  -5   9      100.83      121.09      3.34 o 
   1  -5   9      715.66      736.06     19.25 o 
   2  -5   9      400.49      364.71      8.52 o 
   3  -5   9      125.62      140.07      5.19 o 
   4  -5   9       13.99       10.74      6.36 o 
   5  -5   9       88.17      100.93     11.21 o 
   6  -5   9        0.57       -2.12      4.95 o 
   7  -5   9       24.67       18.41     18.08 o 
  -5  -4   9       61.48       58.25      6.03 o 
  -4  -4   9      150.41      177.42      4.69 o 
  -3  -4   9      784.01      764.23     24.44 o 
  -2  -4   9        4.03        4.69      2.68 o 
  -1  -4   9      233.44      212.79      4.37 o 
   0  -4   9      263.41      243.61      6.48 o 
   1  -4   9      278.40      270.35      5.62 o 
   2  -4   9       14.26        8.21      2.85 o 
   3  -4   9        0.03        3.76      2.00 o 
   4  -4   9      419.18      399.23      9.64 o 
   5  -4   9       24.17       36.93     14.39 o 
   6  -4   9       79.96       70.26     13.39 o 
   7  -4   9        0.58        0.00      7.03 o 
  -6  -3   9       29.46       34.14      6.03 o 
  -5  -3   9      158.77      157.93      5.31 o 
  -4  -3   9      782.57      674.35     14.90 o 
  -3  -3   9       86.41       73.84      2.66 o 
  -2  -3   9       42.63       53.23      1.92 o 
  -1  -3   9       53.30       79.78      2.48 o 
   0  -3   9     1189.16     1179.05     23.88 o 
   1  -3   9      687.05      726.22     15.15 o 
   2  -3   9      400.20      383.37      6.85 o 
   3  -3   9      485.92      526.39      9.47 o 
   4  -3   9      203.66      207.96      8.87 o 
   5  -3   9        0.52       -9.04      6.36 o 
   6  -3   9      182.89      158.00     13.39 o 
   7  -3   9       68.21       70.63     15.73 o 
  -6  -2   9      476.23      447.71     13.43 o 
  -5  -2   9        1.31        1.22      2.00 o 
  -4  -2   9      161.83      182.80      4.48 o 
  -3  -2   9      179.18      189.89      9.04 o 
  -2  -2   9       17.37       39.28      2.34 o 
  -1  -2   9      109.24      109.99      2.97 o 
   0  -2   9      414.27      442.20     10.08 o 
   1  -2   9      837.86      881.61     18.24 o 
   2  -2   9        0.00       -1.37      1.29 o 
   3  -2   9      668.77      668.05     12.70 o 
   4  -2   9        4.14        9.24      2.60 o 
   5  -2   9      178.31      183.18      7.91 o 
   6  -2   9      257.21      243.40     10.86 o 
   7  -2   9        4.40        2.68      8.03 o 
  -7  -1   9        5.21        4.15      7.70 o 
  -6  -1   9      171.68      168.50      5.51 o 
  -5  -1   9      700.99      605.31     14.07 o 
  -4  -1   9      275.92      285.80      6.10 o 
  -3  -1   9     1319.57     1286.38     22.60 o 
  -2  -1   9     1989.61     2139.69     42.01 o 
  -1  -1   9      512.41      568.60     21.26 o 
   0  -1   9     1181.49     1223.42     29.29 o 
   1  -1   9      322.25      316.33      6.19 o 
   2  -1   9        4.98        5.36      1.42 o 
   3  -1   9       14.32        6.02      1.61 o 
   4  -1   9       64.60       63.04      3.50 o 
   5  -1   9       51.51       55.23      4.21 o 
   6  -1   9       12.23       14.06      6.69 o 
  -7   0   9      166.68      167.07      9.73 o 
  -6   0   9        2.77        4.80      2.28 o 
  -5   0   9        8.88       14.14      2.68 o 
  -4   0   9       89.17       87.80      4.09 o 
  -3   0   9     1238.78     1285.40     24.99 o 
  -2   0   9      786.14      935.06     22.60 o 
  -1   0   9       70.91      108.01      4.00 o 
   0   0   9      411.89      449.15     10.54 o 
   1   0   9      180.29      229.43      5.19 o 
   2   0   9       13.51        5.33      2.51 o 
   3   0   9      147.95      152.55      6.19 o 
   4   0   9       43.18       49.54      3.35 o 
   5   0   9       20.70       12.37      3.34 o 
   6   0   9       37.96       52.89      8.37 o 
  -8   1   9       24.37       21.42     10.04 o 
  -7   1   9       41.06       58.25      8.70 o 
  -6   1   9       21.97       28.79      4.69 o 
  -5   1   9      468.56      459.09     10.58 o 
  -4   1   9      172.02      153.90      3.71 o 
  -3   1   9      552.23      594.50     13.20 o 
  -2   1   9      319.08      338.95      7.84 o 
  -1   1   9     1201.06     1283.77     47.37 o 
   0   1   9      244.03      271.78      7.09 o 
   1   1   9       70.11       62.42      1.98 o 
   2   1   9       53.41       53.90      2.37 o 
   3   1   9        0.56        0.00      2.18 o 
   4   1   9        2.95        2.61      2.23 o 
   5   1   9       87.20      103.99     18.24 o 
   6   1   9       71.97       77.33      7.70 o 
  -8   2   9        5.64       10.04     10.38 o 
  -7   2   9      140.25      118.17      9.71 o 
  -6   2   9        0.14       -2.68      4.02 o 
  -5   2   9        5.94        3.51      4.18 o 
  -4   2   9      152.82      159.22      5.19 o 
  -3   2   9      446.79      436.40     11.73 o 
  -2   2   9      521.32      588.33     15.90 o 
  -1   2   9       26.42       26.52      2.42 o 
   0   2   9        4.01        4.17      1.76 o 
   1   2   9      189.98      207.32      9.21 o 
   2   2   9       10.80       13.06      7.53 o 
   3   2   9       16.27       21.06      2.71 o 
   4   2   9      248.94      259.86      8.85 o 
   5   2   9       68.48       80.00      8.03 o 
  -8   3   9       22.87       27.78     12.72 o 
  -7   3   9      125.56      141.26      9.04 o 
  -6   3   9        4.58       11.72      4.35 o 
  -5   3   9      204.33      219.93      8.37 o 
  -4   3   9      292.11      254.09      9.80 o 
  -3   3   9       99.88       98.71      8.03 o 
  -2   3   9        4.06        0.90      2.34 o 
  -1   3   9      735.49      783.83     22.34 o 
   0   3   9      265.09      298.77      8.20 o 
   1   3   9       72.37       73.64      3.94 o 
   2   3   9       75.37       79.34      6.03 o 
   3   3   9      527.19      511.83     19.08 o 
   4   3   9        3.01        5.36      5.69 o 
  -8   4   9       47.02       39.17     13.72 o 
  -7   4   9       42.47       53.23      7.70 o 
  -6   4   9        2.65       -1.00      3.68 o 
  -5   4   9      136.47      103.10     11.05 o 
  -4   4   9       62.42       51.89      7.36 o 
  -3   4   9      184.37      183.29      8.20 o 
  -2   4   9      217.94      254.91      9.71 o 
  -1   4   9      417.07      445.44      9.08 o 
   0   4   9       63.44       84.21     14.06 o 
   1   4   9      212.08      205.76      9.35 o 
   2   4   9      171.00      170.05      9.71 o 
   3   4   9       11.07        8.03      6.03 o 
   4   4   9        7.26       17.07      7.03 o 
  -8   5   9       94.93      112.14     15.40 o 
  -7   5   9       16.91       32.47     11.38 o 
  -6   5   9      268.63      260.77     10.71 o 
  -5   5   9       23.22       18.75      2.34 o 
  -4   5   9      574.05      510.49     23.43 o 
  -3   5   9      136.31      142.27     11.05 o 
  -2   5   9       29.43       38.97      2.84 o 
  -1   5   9      183.51      204.39      5.21 o 
   0   5   9      150.11      153.31      6.36 o 
   1   5   9       99.24      109.80      7.36 o 
   2   5   9        0.01       -2.01      4.69 o 
   3   5   9        0.24        3.35      6.36 o 
  -7   6   9       73.95       69.29     13.06 o 
  -6   6   9        0.15        6.36      9.04 o 
  -5   6   9        1.35      -11.72      9.04 o 
  -4   6   9      199.89      198.49      8.04 o 
  -3   6   9      269.36      237.04      7.55 o 
  -2   6   9       46.80       50.57      3.66 o 
  -1   6   9       11.02       13.72      3.01 o 
   0   6   9       56.88       59.59      4.02 o 
   1   6   9       16.05       19.75      6.36 o 
   2   6   9        0.43       -1.67      7.03 o 
  -7   7   9        0.08       13.06     14.73 o 
  -6   7   9        8.99       23.10      8.37 o 
  -5   7   9       49.39       38.83      5.69 o 
  -4   7   9        5.75       18.08      7.36 o 
  -3   7   9       33.13       40.50      6.69 o 
  -2   7   9        6.86       -1.00      4.69 o 
  -1   7   9       38.73       43.18      6.36 o 
   0   7   9        5.70        1.00      6.36 o 
  -5   8   9       78.24       86.70     14.39 o 
  -4   8   9       57.23       48.54     12.05 o 
  -3   8   9      150.56      147.96      9.71 o 
  -2   8   9        8.08       12.05      7.36 o 
  -1  -8  10        0.00       -8.37      4.35 o 
   0  -8  10      114.12      144.95      7.36 o 
   1  -8  10        4.32        1.34      5.02 o 
   2  -8  10        2.61       -1.67      6.36 o 
   3  -8  10      210.97      209.55      9.04 o 
   4  -8  10        9.82        7.03      6.03 o 
   5  -8  10       24.35       24.44      7.36 o 
  -2  -7  10       24.53       26.78      4.69 o 
  -1  -7  10      143.71      131.56      6.03 o 
   0  -7  10       17.18       17.41      4.02 o 
   1  -7  10       17.85       13.14      5.69 o 
   2  -7  10       23.05       25.86      4.02 o 
   3  -7  10       55.39       48.16      4.40 o 
   4  -7  10      310.30      325.04     12.72 o 
   5  -7  10       43.76       56.91     10.04 o 
   6  -7  10       25.49        8.70     10.38 o 
  -3  -6  10      415.81      428.48     12.05 o 
  -2  -6  10       64.30       92.73      4.35 o 
  -1  -6  10        5.88        9.04      3.01 o 
   0  -6  10        0.19        1.46      1.84 o 
   1  -6  10        3.28        5.11      2.85 o 
   2  -6  10      117.02      123.52      4.02 o 
   3  -6  10      178.28      180.54      6.14 o 
   4  -6  10      605.32      586.59     16.90 o 
   5  -6  10       61.36       60.84      6.01 o 
   6  -6  10       16.73       12.05     11.72 o 
  -4  -5  10      124.47      135.57      7.03 o 
  -3  -5  10      455.44      411.74     14.73 o 
  -2  -5  10       58.38       52.89      4.35 o 
  -1  -5  10      148.10      135.57      5.02 o 
   0  -5  10       56.93       47.84      4.69 o 
   1  -5  10      855.79      844.57     18.97 o 
   2  -5  10      154.58      175.71     13.06 o 
   3  -5  10      575.86      522.47     11.02 o 
   4  -5  10       30.73       29.88      4.64 o 
   5  -5  10        5.36        7.71      3.79 o 
   6  -5  10       11.65        8.37      8.37 o 
  -5  -4  10       23.42       23.77      5.02 o 
  -4  -4  10      125.41      125.53      5.69 o 
  -3  -4  10      434.82      405.38     10.38 o 
  -2  -4  10       90.12       85.25      2.95 o 
  -1  -4  10       36.44       48.80      1.98 o 
   0  -4  10       36.54       34.55      2.51 o 
   1  -4  10      204.52      225.41      7.03 o 
   2  -4  10       47.39       48.05      2.71 o 
   3  -4  10       29.23       34.14      2.57 o 
   4  -4  10      326.26      295.50      8.87 o 
   5  -4  10       29.65       15.43      7.70 o 
   6  -4  10        0.48        6.36      5.68 o 
  -6  -3  10      124.52      115.49      7.36 o 
  -5  -3  10      105.92       94.89      4.58 o 
  -4  -3  10       24.28       16.72      2.23 o 
  -3  -3  10      555.59      528.18     10.83 o 
  -2  -3  10       10.08        7.71      2.68 o 
  -1  -3  10        3.53        0.84      1.18 o 
   0  -3  10      330.36      369.40      8.66 o 
   1  -3  10       60.54       67.16      2.71 o 
   2  -3  10      573.70      524.36     10.54 o 
   3  -3  10       77.92       79.34      2.65 o 
   4  -3  10        0.01       -2.43      2.68 o 
   5  -3  10        0.27       17.07      9.37 o 
   6  -3  10        9.01       18.75      7.70 o 
  -6  -2  10       85.92       94.04      5.07 o 
  -5  -2  10      615.20      566.84     13.75 o 
  -4  -2  10       89.41      101.80      3.34 o 
  -3  -2  10       19.73       19.74      1.67 o 
  -2  -2  10      434.08      478.09      9.97 o 
  -1  -2  10      349.51      413.55     23.93 o 
   0  -2  10      731.62      732.66     14.61 o 
   1  -2  10      160.40      158.32      4.10 o 
   2  -2  10      361.56      427.27     10.88 o 
   3  -2  10      115.72      134.52      4.42 o 
   4  -2  10      929.38      893.90     20.83 o 
   5  -2  10       21.48       23.54      3.56 o 
   6  -2  10       43.53       38.93      6.72 o 
  -7  -1  10       76.24       85.25      7.36 o 
  -6  -1  10        3.94       10.03      5.02 o 
  -5  -1  10        0.04        5.26      1.98 o 
  -4  -1  10       95.85      106.40      2.90 o 
  -3  -1  10        5.20       12.76      1.34 o 
  -2  -1  10      386.86      352.57      7.53 o 
  -1  -1  10     2213.44     2203.06     49.71 o 
   0  -1  10     1228.59     1329.50     35.83 o 
   1  -1  10       99.24      112.48      3.05 o 
   2  -1  10      777.66      723.58     14.92 o 
   3  -1  10        0.06        1.10      2.01 o 
   4  -1  10      489.65      461.62     12.39 o 
   5  -1  10      265.53      246.04      9.37 o 
   6  -1  10       42.17       37.83      5.36 o 
  -7   0  10      197.73      208.88     16.40 o 
  -6   0  10      742.49      631.52     18.11 o 
  -5   0  10      515.65      471.22     14.08 o 
  -4   0  10     1255.56     1203.53     29.63 o 
  -3   0  10       88.83       70.42      2.22 o 
  -2   0  10     1580.33     1588.69     32.14 o 
  -1   0  10      192.56      211.68     10.21 o 
   0   0  10      250.39      272.52     10.71 o 
   1   0  10       30.46       25.18      1.66 o 
   2   0  10      126.09      160.25     10.88 o 
   3   0  10       65.35       63.05      8.03 o 
   4   0  10      290.75      287.55      9.04 o 
   5   0  10        1.32        5.98      8.03 o 
   6   0  10       38.99       40.50      8.37 o 
  -7   1  10        5.03        4.02      9.04 o 
  -6   1  10       74.28       88.37      5.69 o 
  -5   1  10      133.92      127.49      4.87 o 
  -4   1  10       63.69       62.21      6.36 o 
  -3   1  10        2.86        8.77      3.18 o 
  -2   1  10      230.26      282.53      9.04 o 
  -1   1  10      171.73      178.23      6.26 o 
   0   1  10        9.97        9.48      3.18 o 
   1   1  10      142.02      152.59      7.70 o 
   2   1  10       91.47       90.91      3.18 o 
   3   1  10      420.53      399.16     11.10 o 
   4   1  10       34.06       44.53      3.28 o 
   5   1  10        0.32       -5.36      4.69 o 
  -8   2  10       99.14      152.98     16.07 o 
  -7   2  10        3.65        4.69      5.36 o 
  -6   2  10       37.34       31.13      4.35 o 
  -5   2  10       64.86       54.92     10.71 o 
  -4   2  10       63.69       59.78      5.19 o 
  -3   2  10       25.50       19.50      2.33 o 
  -2   2  10        1.92        3.19      1.29 o 
  -1   2  10        8.43        3.74      2.01 o 
   0   2  10     1086.59     1182.95     28.54 o 
   1   2  10       55.38       61.66      2.33 o 
   2   2  10      212.63      198.51      5.32 o 
   3   2  10       78.34       82.81      5.14 o 
   4   2  10       34.90       36.49      7.03 o 
   5   2  10       42.79       23.77      6.03 o 
  -8   3  10      145.20      155.66     15.40 o 
  -7   3  10        8.48       -2.68      8.03 o 
  -6   3  10       73.53       72.31      5.69 o 
  -5   3  10     1170.03     1093.29     30.80 o 
  -4   3  10       13.92       11.34      5.19 o 
  -3   3  10       37.12       41.42      5.02 o 
  -2   3  10      557.53      587.63     23.77 o 
  -1   3  10      580.42      593.95     14.90 o 
   0   3  10       32.28       32.19      1.98 o 
   1   3  10       89.60       91.29     11.88 o 
   2   3  10      159.98      167.71      7.70 o 
   3   3  10       91.42       72.64      6.36 o 
   4   3  10        7.69        3.68      6.69 o 
  -8   4  10       51.04       63.27     12.72 o 
  -7   4  10       22.73       35.82     12.05 o 
  -6   4  10       18.66       18.75      5.02 o 
  -5   4  10       55.81       67.28      3.35 o 
  -4   4  10      357.86      329.39     17.07 o 
  -3   4  10      266.60      232.99     13.39 o 
  -2   4  10       44.51       43.98     12.72 o 
  -1   4  10       22.43       16.68      7.70 o 
   0   4  10       58.47       64.17      7.53 o 
   1   4  10        0.09        1.67      4.02 o 
   2   4  10        1.62        5.02      4.02 o 
   3   4  10       10.57       13.06      7.36 o 
  -7   5  10        0.04        5.36      9.71 o 
  -6   5  10       55.18       68.29      7.70 o 
  -5   5  10      730.44      694.94     29.46 o 
  -4   5  10        2.78       -6.36      6.69 o 
  -3   5  10       11.79       16.40      3.68 o 
  -2   5  10      180.65      188.73     10.88 o 
  -1   5  10        0.19        3.50      2.01 o 
   0   5  10       25.09       23.10      5.69 o 
   1   5  10       16.33        2.34      5.02 o 
   2   5  10        3.19       10.38      6.03 o 
  -7   6  10        1.24       15.06     11.38 o 
  -6   6  10       43.25       44.52     12.05 o 
  -5   6  10      551.79      539.61     34.48 o 
  -4   6  10       88.64       96.81      6.96 o 
  -3   6  10        1.82        0.27      3.43 o 
  -2   6  10      346.91      331.46     17.24 o 
  -1   6  10       59.38       61.26      3.68 o 
   0   6  10       24.78       30.13      6.36 o 
   1   6  10       63.92       51.55      8.03 o 
  -6   7  10       25.57       34.48      9.37 o 
  -5   7  10       30.25       31.80     11.05 o 
  -4   7  10       23.63       40.50      8.70 o 
  -3   7  10       23.48       26.45      6.36 o 
  -2   7  10        3.58       -1.00      5.36 o 
  -1   7  10        3.23       10.71      6.03 o 
   0   7  10       46.17       35.82      7.70 o 
  -5   8  10      272.66      283.87     21.09 o 
  -4   8  10        3.91      -10.04      7.03 o 
  -3   8  10       53.19       56.24      8.03 o 
   0  -8  11      141.65      154.32      7.03 o 
   1  -8  11        2.09        1.00      5.36 o 
   2  -8  11        6.04        5.36      7.36 o 
   3  -8  11        0.31        0.33      3.79 o 
   4  -8  11       26.33       28.45      7.36 o 
  -2  -7  11        1.91       10.38      4.69 o 
  -1  -7  11       32.30       46.20      4.02 o 
   0  -7  11       50.35       44.19      4.35 o 
   1  -7  11       92.83      103.40      5.19 o 
   2  -7  11       92.67      106.02      6.82 o 
   3  -7  11       38.56       46.97      8.37 o 
   4  -7  11       47.51       47.20      6.03 o 
   5  -7  11        0.96       -2.68      5.69 o 
  -3  -6  11       42.43       47.53      4.35 o 
  -2  -6  11      135.33      126.87      5.36 o 
  -1  -6  11        2.41        3.35      2.68 o 
   0  -6  11      221.48      208.42      6.53 o 
   1  -6  11        1.49        3.17      1.76 o 
   2  -6  11      147.80      148.06      5.73 o 
   3  -6  11       11.46       11.99      3.62 o 
   4  -6  11       12.80        6.27      3.86 o 
   5  -6  11      226.85      240.68     11.38 o 
   6  -6  11       51.06       33.81     12.39 o 
  -4  -5  11       12.55        6.69      5.02 o 
  -3  -5  11       69.47       79.00      5.69 o 
  -2  -5  11       12.41       13.39      3.68 o 
  -1  -5  11      170.68      184.45      5.36 o 
   0  -5  11        5.03        2.89      1.52 o 
   1  -5  11       17.95       21.89      2.68 o 
   2  -5  11        0.02       -3.09      2.15 o 
   3  -5  11      279.57      252.40     12.22 o 
   4  -5  11       65.68       64.51      5.87 o 
   5  -5  11        1.23       -0.74      3.90 o 
   6  -5  11       21.56       31.47     11.72 o 
  -5  -4  11        0.63        0.00      4.35 o 
  -4  -4  11      204.20      198.84      7.03 o 
  -3  -4  11       88.14      106.33      3.35 o 
  -2  -4  11        5.01        3.90      2.68 o 
  -1  -4  11      181.04      180.06      4.37 o 
   0  -4  11      348.77      405.49      9.17 o 
   1  -4  11        0.01       -2.24      1.92 o 
   2  -4  11      111.47      116.55      6.86 o 
   3  -4  11        3.56        3.68      1.67 o 
   4  -4  11      163.31      143.37     17.07 o 
   5  -4  11      177.39      205.24     10.18 o 
   6  -4  11       86.07       99.42     11.05 o 
  -6  -3  11       39.63       36.82      7.03 o 
  -5  -3  11      202.90      220.53      7.55 o 
  -4  -3  11      158.79      146.38      4.69 o 
  -3  -3  11        0.16        0.63      1.52 o 
  -2  -3  11      177.00      164.56      3.94 o 
  -1  -3  11        1.05        1.67      1.34 o 
   0  -3  11      424.04      427.15     10.88 o 
   1  -3  11      245.68      262.80      6.03 o 
   2  -3  11      964.95      952.09     20.37 o 
   3  -3  11       90.32       92.75      3.70 o 
   4  -3  11      523.86      474.52     15.40 o 
   5  -3  11        0.58       11.57     16.40 o 
   6  -3  11       25.74       23.99      6.49 o 
  -6  -2  11       57.28       55.10      7.03 o 
  -5  -2  11       10.72       10.93      2.09 o 
  -4  -2  11     2074.10     1811.99    113.98 o 
  -3  -2  11       38.23       42.46      1.92 o 
  -2  -2  11      281.27      284.18      5.87 o 
  -1  -2  11      372.89      347.60      8.85 o 
   0  -2  11      403.85      436.92      9.29 o 
   1  -2  11      142.05      150.62      9.04 o 
   2  -2  11      106.68      108.25      4.14 o 
   3  -2  11       85.73       81.08      3.19 o 
   4  -2  11      115.78      113.75      5.62 o 
   5  -2  11      205.66      200.85     10.38 o 
   6  -2  11       19.65       32.81     11.05 o 
  -7  -1  11       42.93       53.37     10.21 o 
  -6  -1  11       59.49       65.60      4.16 o 
  -5  -1  11      858.07      801.70     18.76 o 
  -4  -1  11        2.03        2.09      1.51 o 
  -3  -1  11      276.08      288.80      6.50 o 
  -2  -1  11      441.73      440.77     10.88 o 
  -1  -1  11        0.80       -0.59      0.33 o 
   0  -1  11       88.97       95.15      3.79 o 
   1  -1  11      313.46      307.14      6.27 o 
   2  -1  11      569.16      578.78     13.58 o 
   3  -1  11      150.98      168.32      5.02 o 
   4  -1  11       25.56       22.43      3.35 o 
   5  -1  11       13.05       13.72      4.02 o 
   6  -1  11       70.49       47.53      8.03 o 
  -7   0  11       81.31      106.12     11.38 o 
  -6   0  11       43.16       49.21      5.36 o 
  -5   0  11      684.22      718.10     17.40 o 
  -4   0  11        2.10        2.13      1.29 o 
  -3   0  11      566.23      518.18     11.67 o 
  -2   0  11       44.13       43.27      2.51 o 
  -1   0  11        1.78       -0.75      1.84 o 
   0   0  11      655.36      664.57     14.43 o 
   1   0  11     1200.06     1213.60     26.61 o 
   2   0  11       61.57       72.21      6.03 o 
   3   0  11      100.83       95.65      4.64 o 
   4   0  11      138.37      136.91      6.36 o 
   5   0  11      141.28      143.61      9.37 o 
  -7   1  11       39.10       45.19     10.38 o 
  -6   1  11      202.73      206.54     10.04 o 
  -5   1  11      173.14      165.15      6.03 o 
  -4   1  11      460.31      469.41     23.27 o 
  -3   1  11       51.53       44.11      2.51 o 
  -2   1  11       61.18       65.40      2.20 o 
  -1   1  11     2149.67     2100.86     51.83 o 
   0   1  11       43.81       46.66      5.19 o 
   1   1  11      258.78      241.29      5.86 o 
   2   1  11      183.39      194.58      4.71 o 
   3   1  11        9.78       13.39      3.38 o 
   4   1  11      401.19      382.82     13.01 o 
   5   1  11       62.43       85.36      9.04 o 
  -8   2  11      170.88      205.20     25.11 o 
  -7   2  11      101.79       69.63     12.05 o 
  -6   2  11       91.24       87.37      7.36 o 
  -5   2  11     1265.17     1206.77     31.47 o 
  -4   2  11        0.07        3.23      2.68 o 
  -3   2  11      238.12      218.16      7.62 o 
  -2   2  11      588.02      536.80     12.14 o 
  -1   2  11      488.42      482.48     16.40 o 
   0   2  11        5.16        7.56      1.84 o 
   1   2  11      525.58      539.72     11.74 o 
   2   2  11      141.93      147.16      9.21 o 
   3   2  11        0.15       -1.03      3.35 o 
   4   2  11        0.88        1.67      6.03 o 
  -8   3  11       17.29       17.07     10.38 o 
  -7   3  11       12.06       17.07      7.03 o 
  -6   3  11        3.02        5.36      4.02 o 
  -5   3  11      124.24      135.24      4.35 o 
  -4   3  11       39.90       34.48      4.02 o 
  -3   3  11       32.82       35.63      3.18 o 
  -2   3  11      212.06      226.60      7.87 o 
  -1   3  11       33.84       26.86      3.19 o 
   0   3  11       36.26       36.96      2.34 o 
   1   3  11      278.56      266.78     23.77 o 
   2   3  11       39.07       47.20      5.69 o 
   3   3  11       24.03       20.75      5.69 o 
   4   3  11       37.06       33.14      8.03 o 
  -7   4  11       25.10       38.16     12.72 o 
  -6   4  11        2.62        8.70      4.35 o 
  -5   4  11      615.11      572.42     16.07 o 
  -4   4  11      129.52      134.23      8.70 o 
  -3   4  11       65.68       71.64      4.69 o 
  -2   4  11       21.21       24.44      2.34 o 
  -1   4  11      104.86      119.17      6.03 o 
   0   4  11        0.07       -0.67      4.02 o 
   1   4  11        0.03        2.68      3.01 o 
   2   4  11        2.81       10.04      4.35 o 
   3   4  11       35.09       57.24      7.03 o 
  -7   5  11        1.00       -3.01     10.71 o 
  -6   5  11       48.81       52.56      9.04 o 
  -5   5  11      211.65      188.13     15.40 o 
  -4   5  11      202.29      251.06     15.06 o 
  -3   5  11        5.30       14.73      4.35 o 
  -2   5  11      283.56      289.32     12.89 o 
  -1   5  11       49.32       53.80      2.84 o 
   0   5  11      157.53      160.01      8.70 o 
   1   5  11       28.26       26.11      5.69 o 
   2   5  11       85.05       83.02      7.03 o 
  -7   6  11       14.84        5.02     12.39 o 
  -6   6  11        3.81        3.01     10.71 o 
  -5   6  11       28.70       32.47     10.04 o 
  -4   6  11        0.87       -5.95      5.06 o 
  -3   6  11      221.40      210.97      7.18 o 
  -2   6  11      151.14      184.78      9.04 o 
  -1   6  11      167.48      185.12     10.38 o 
   0   6  11       79.15       91.05      8.70 o 
   1   6  11       15.98       13.72      7.03 o 
  -6   7  11      137.84      145.95     17.07 o 
  -5   7  11      313.42      265.46     19.42 o 
  -4   7  11        3.35        0.33      5.02 o 
  -3   7  11       90.22      116.16      8.70 o 
  -2   7  11       13.56        8.70      6.03 o 
  -1   7  11       11.61       20.42      6.69 o 
   0  -8  12       29.49       14.06      5.02 o 
   1  -8  12      468.58      425.80     17.74 o 
   2  -8  12       15.36       22.43      8.03 o 
   3  -8  12       92.86       66.13      6.11 o 
   4  -8  12        7.89       15.40      5.36 o 
  -2  -7  12       10.08       -0.67      5.02 o 
  -1  -7  12       24.52       25.11      5.02 o 
   0  -7  12        2.56        4.35      3.68 o 
   1  -7  12       35.39       50.20      4.31 o 
   2  -7  12       42.85       47.78     11.38 o 
   3  -7  12        3.48        1.27      4.85 o 
   4  -7  12       47.10       53.56      8.03 o 
   5  -7  12       10.63        2.68      7.70 o 
  -3  -6  12       85.57       85.36      5.69 o 
  -2  -6  12       18.15       22.76      4.02 o 
  -1  -6  12      106.61      116.83      5.02 o 
   0  -6  12        5.38        6.30      2.34 o 
   1  -6  12      275.48      267.86      7.86 o 
   2  -6  12       49.20       65.83      4.58 o 
   3  -6  12      350.85      308.82     10.29 o 
   4  -6  12       48.82       36.49      5.69 o 
   5  -6  12        6.70       15.40      6.03 o 
  -4  -5  12        1.24       11.38      4.02 o 
  -3  -5  12        7.20       19.75      4.69 o 
  -2  -5  12       31.42       37.16      4.02 o 
  -1  -5  12      233.89      212.46      4.37 o 
   0  -5  12        0.90        1.56      1.80 o 
   1  -5  12      176.69      188.40      6.19 o 
   2  -5  12       28.20       39.52      3.44 o 
   3  -5  12       83.37       92.71      4.69 o 
   4  -5  12       27.21       27.27      4.42 o 
   5  -5  12      214.72      200.18     10.04 o 
   6  -5  12       27.72       51.55     13.72 o 
  -5  -4  12       20.94       14.73      5.02 o 
  -4  -4  12      117.49      126.54      5.69 o 
  -3  -4  12     1182.80     1004.09     21.77 o 
  -2  -4  12        3.31        6.82      2.28 o 
  -1  -4  12      162.68      163.80      3.86 o 
   0  -4  12        5.85        3.74      2.33 o 
   1  -4  12        6.42        2.48      2.68 o 
   2  -4  12       41.83       51.04      8.70 o 
   3  -4  12      302.01      255.99      9.37 o 
   4  -4  12      170.63      162.15      5.80 o 
   5  -4  12      164.73      164.73      8.54 o 
   6  -4  12       50.12       48.95     11.38 o 
  -6  -3  12       21.60       31.47      7.03 o 
  -5  -3  12      172.42      162.96      6.37 o 
  -4  -3  12       97.87       96.02      3.79 o 
  -3  -3  12       87.95       89.17      3.23 o 
  -2  -3  12       93.82      107.59      3.03 o 
  -1  -3  12      451.54      474.90     22.26 o 
   0  -3  12       59.05       53.66      2.60 o 
   1  -3  12      396.89      388.98      9.71 o 
   2  -3  12      444.15      410.05      9.71 o 
   3  -3  12      543.65      535.75     13.01 o 
   4  -3  12      156.28      142.67      7.48 o 
   5  -3  12       40.26       38.83      9.04 o 
   6  -3  12       34.06       72.64     12.05 o 
  -6  -2  12        1.87        6.49      3.34 o 
  -5  -2  12        9.26        6.74      2.28 o 
  -4  -2  12       30.70       42.52      2.63 o 
  -3  -2  12     1592.17     1439.30     33.47 o 
  -2  -2  12      178.82      178.36      4.85 o 
  -1  -2  12        0.71        3.57      1.20 o 
   0  -2  12       43.22       39.11      2.09 o 
   1  -2  12      296.68      292.17      6.48 o 
   2  -2  12      102.80      120.58      4.14 o 
   3  -2  12       54.70       43.74      3.95 o 
   4  -2  12      324.45      254.42     10.38 o 
   5  -2  12        0.04        4.35      8.37 o 
   6  -2  12      104.99      124.86     10.38 o 
  -7  -1  12       53.98       64.94      9.37 o 
  -6  -1  12        7.76        6.87      3.75 o 
  -5  -1  12      102.41      116.28      4.69 o 
  -4  -1  12      440.61      415.95     11.00 o 
  -3  -1  12       42.88       30.31      2.48 o 
  -2  -1  12       33.03       33.64      2.60 o 
  -1  -1  12       37.00       57.23      7.70 o 
   0  -1  12      575.19      647.02     16.40 o 
   1  -1  12       80.65       94.74      3.46 o 
   2  -1  12      448.14      424.52      9.97 o 
   3  -1  12       76.47       67.14      3.53 o 
   4  -1  12        9.87       16.07      3.68 o 
   5  -1  12       11.84        6.69      4.35 o 
  -7   0  12       14.17       14.73      9.04 o 
  -6   0  12        7.64        5.36      9.71 o 
  -5   0  12      356.63      323.63     10.16 o 
  -4   0  12      497.67      460.37     10.13 o 
  -3   0  12       20.77       20.11      2.17 o 
  -2   0  12      265.39      272.95      7.48 o 
  -1   0  12      373.16      428.38     12.44 o 
   0   0  12       18.24       26.65      2.68 o 
   1   0  12       75.56       85.53      3.08 o 
   2   0  12       18.98       16.82      2.51 o 
   3   0  12       27.93       37.58      3.14 o 
   4   0  12      599.91      514.07     24.94 o 
   5   0  12        2.00        9.71      7.03 o 
  -7   1  12        6.85       16.74      7.36 o 
  -6   1  12       33.23       35.82      3.68 o 
  -5   1  12      291.30      304.29      8.26 o 
  -4   1  12        0.54        2.68      3.85 o 
  -3   1  12        5.53        1.94      4.52 o 
  -2   1  12        0.04        1.57      4.18 o 
  -1   1  12       20.25       17.04      1.91 o 
   0   1  12      121.45      136.18      5.69 o 
   1   1  12      368.19      346.21      6.98 o 
   2   1  12      151.78      136.19      3.77 o 
   3   1  12       44.31       47.84      6.86 o 
   4   1  12        4.74       -2.34      5.69 o 
   5   1  12       10.89       19.08      8.03 o 
  -7   2  12      445.63      374.58     23.43 o 
  -6   2  12      197.56      203.53      9.04 o 
  -5   2  12      570.29      573.76     14.06 o 
  -4   2  12      212.78      188.56     10.04 o 
  -3   2  12        7.15        9.56      3.85 o 
  -2   2  12       74.38       77.79      8.03 o 
  -1   2  12       18.74       27.60      2.79 o 
   0   2  12      423.62      423.62     10.33 o 
   1   2  12      172.88      158.00      4.75 o 
   2   2  12        9.88       11.18      4.85 o 
   3   2  12       20.09       19.08      5.02 o 
   4   2  12        0.38       -3.68      4.69 o 
  -7   3  12       39.79       46.86     12.72 o 
  -6   3  12       64.96       69.96      6.36 o 
  -5   3  12      580.33      571.08     12.39 o 
  -4   3  12        4.72        4.35      4.02 o 
  -3   3  12       50.10       53.89      3.01 o 
  -2   3  12      164.65      162.48      7.20 o 
  -1   3  12      372.73      344.46     11.72 o 
   0   3  12       26.17       39.71      2.41 o 
   1   3  12      336.15      321.04     11.88 o 
   2   3  12       26.63       39.17      6.36 o 
   3   3  12      237.77      252.07     11.38 o 
  -7   4  12       49.50       50.21     12.05 o 
  -6   4  12       20.75       19.75      5.69 o 
  -5   4  12      508.33      490.74     13.39 o 
  -4   4  12       22.39       31.13      4.35 o 
  -3   4  12      779.72      712.35     18.75 o 
  -2   4  12       14.28       22.76      2.01 o 
  -1   4  12      208.75      220.93      9.71 o 
   0   4  12      125.91      120.84      7.36 o 
   1   4  12       77.48       78.00      6.36 o 
   2   4  12       21.85       31.47      5.36 o 
   3   4  12        4.51        5.36      7.70 o 
  -7   5  12       36.79       26.45     11.72 o 
  -6   5  12      105.90       95.74     10.38 o 
  -5   5  12        9.04        1.34      6.36 o 
  -4   5  12       72.95       73.98      9.71 o 
  -3   5  12      389.98      426.80     15.06 o 
  -2   5  12        0.17        2.85      1.56 o 
  -1   5  12       19.18       28.79      4.35 o 
   0   5  12       27.43       37.49      6.36 o 
   1   5  12      293.02      272.49     12.39 o 
   2   5  12        1.70        2.68      5.36 o 
  -6   6  12       35.16       41.84      8.37 o 
  -5   6  12      314.88      255.75     15.40 o 
  -4   6  12       14.77       26.45      6.36 o 
  -3   6  12        5.33        3.68      4.69 o 
  -2   6  12       60.98       70.30      6.03 o 
  -1   6  12       95.39       92.39      7.36 o 
   0   6  12      115.90      121.18     10.38 o 
  -5   7  12        0.66       -1.00     10.04 o 
  -4   7  12       45.53       41.17      6.03 o 
  -3   7  12       11.62        8.70      6.69 o 
  -2   7  12       61.93       63.60      7.36 o 
  -1   7  12        2.74        1.00      7.03 o 
   1  -8  13       16.66       24.44      9.37 o 
   2  -8  13      436.32      406.72     24.10 o 
   3  -8  13       73.50       58.81      7.55 o 
  -1  -7  13        0.62        5.69      4.35 o 
   0  -7  13        6.95        7.36      3.35 o 
   1  -7  13       43.73       54.90      6.69 o 
   2  -7  13      150.34      173.21      9.47 o 
   3  -7  13       69.93       85.03      7.91 o 
   4  -7  13       52.21       67.82      5.79 o 
  -3  -6  13       45.42       53.89      5.69 o 
  -2  -6  13      266.37      246.04      8.70 o 
  -1  -6  13        1.16        6.36      3.35 o 
   0  -6  13       49.53       50.78      3.28 o 
   1  -6  13      148.90      176.44      8.03 o 
   2  -6  13        0.06        0.05      3.32 o 
   3  -6  13      120.26      155.88      8.51 o 
   4  -6  13        3.34       -9.37      5.69 o 
   5  -6  13        0.24        4.69      7.03 o 
  -4  -5  13       22.62       17.41      4.35 o 
  -3  -5  13        8.69       10.71      4.69 o 
  -2  -5  13       21.29       23.10      4.02 o 
  -1  -5  13        1.96        0.33      2.18 o 
   0  -5  13       28.57       38.19      2.93 o 
   1  -5  13      800.28      737.10     17.03 o 
   2  -5  13       18.00       23.97      3.14 o 
   3  -5  13      135.94      125.60      7.40 o 
   4  -5  13      231.63      262.50     11.21 o 
   5  -5  13       15.64       21.87      5.05 o 
  -5  -4  13       79.11       79.34      8.70 o 
  -4  -4  13       40.50       26.11      4.35 o 
  -3  -4  13       28.28       28.23      3.68 o 
  -2  -4  13      261.46      245.44      5.43 o 
  -1  -4  13      251.47      241.47      4.95 o 
   0  -4  13      244.00      213.46      7.87 o 
   1  -4  13      443.00      413.52      8.64 o 
   2  -4  13      188.31      200.68      6.07 o 
   3  -4  13        6.95        1.41      2.65 o 
   4  -4  13        6.34        2.75      4.90 o 
   5  -4  13       45.32       45.42      8.70 o 
   6  -4  13        1.57       11.38     11.05 o 
  -5  -3  13       70.94       62.26      5.02 o 
  -4  -3  13        4.88        7.22      2.48 o 
  -3  -3  13       39.30       35.66      2.53 o 
  -2  -3  13      335.25      308.49      9.88 o 
  -1  -3  13      138.10      118.06      3.77 o 
   0  -3  13        5.35        8.19      1.89 o 
   1  -3  13      392.97      399.32     13.39 o 
   2  -3  13       16.79       14.07      2.60 o 
   3  -3  13       52.65       55.17      4.10 o 
   4  -3  13       73.28       74.35      6.27 o 
   5  -3  13      126.93      130.22     12.72 o 
   6  -3  13        2.78       -3.68     11.38 o 
  -6  -2  13        3.22       11.71      5.47 o 
  -5  -2  13       23.75       32.64      3.46 o 
  -4  -2  13      647.72      567.17     15.71 o 
  -3  -2  13      222.97      203.76      4.82 o 
  -2  -2  13       65.19       67.74      3.43 o 
  -1  -2  13       37.02       42.92      2.18 o 
   0  -2  13      359.62      348.63      6.38 o 
   1  -2  13     1117.91     1076.17     21.34 o 
   2  -2  13       47.69       51.46      4.18 o 
   3  -2  13       58.23       39.54      4.00 o 
   4  -2  13      251.25      245.69      9.16 o 
   5  -2  13       11.73       10.04      5.69 o 
  -6  -1  13      175.07      177.75     11.38 o 
  -5  -1  13        1.20       -1.51      4.26 o 
  -4  -1  13       75.86       82.98      5.36 o 
  -3  -1  13       16.76       18.62      3.51 o 
  -2  -1  13      160.04      185.79      5.80 o 
  -1  -1  13       20.49       24.49      4.02 o 
   0  -1  13      107.64       82.30      3.11 o 
   1  -1  13      525.31      551.79     14.04 o 
   2  -1  13     1200.36     1106.95     24.36 o 
   3  -1  13       77.91       84.90      5.19 o 
   4  -1  13        7.08       10.71      4.02 o 
   5  -1  13        0.19       -1.67      4.02 o 
  -7   0  13       64.31       76.32     10.38 o 
  -6   0  13       40.33       42.51     10.38 o 
  -5   0  13       34.06       43.80     19.08 o 
  -4   0  13     1845.77     1658.54     83.85 o 
  -3   0  13        0.02        0.86      1.82 o 
  -2   0  13      108.58       85.89      3.79 o 
  -1   0  13      182.81      154.19      6.69 o 
   0   0  13      307.60      292.83      6.91 o 
   1   0  13        0.98       -0.84      1.84 o 
   2   0  13      149.58      150.13      7.53 o 
   3   0  13      260.09      224.80     10.21 o 
   4   0  13       31.98       22.09      6.03 o 
   5   0  13        0.58        1.67      4.35 o 
  -7   1  13       17.56       -2.01      8.03 o 
  -6   1  13       91.21       95.74     12.72 o 
  -5   1  13      134.53      123.19      4.35 o 
  -4   1  13       71.11       87.80      8.03 o 
  -3   1  13      345.04      306.40     10.71 o 
  -2   1  13      233.90      226.53      6.54 o 
  -1   1  13      125.73      140.80      5.17 o 
   0   1  13       46.34       47.80      4.69 o 
   1   1  13       99.04      100.68      3.66 o 
   2   1  13      245.94      230.67      5.25 o 
   3   1  13       30.24       26.61      3.44 o 
   4   1  13        0.36       -3.68      5.36 o 
  -7   2  13       14.61       25.11      6.36 o 
  -6   2  13        6.46       18.75      8.03 o 
  -5   2  13      386.23      335.75      8.03 o 
  -4   2  13      661.12      662.80     18.41 o 
  -3   2  13        1.32        1.00      8.70 o 
  -2   2  13        8.30        5.24      1.89 o 
  -1   2  13       55.99       61.20     13.22 o 
   0   2  13      474.85      464.62     11.83 o 
   1   2  13        1.28        1.89      3.68 o 
   2   2  13      124.37      156.33      8.37 o 
   3   2  13      190.61      214.57     10.71 o 
   4   2  13       59.37       60.92      7.70 o 
  -7   3  13        2.69       11.05      8.70 o 
  -6   3  13      142.73      117.16     11.72 o 
  -5   3  13       38.17       36.49      2.68 o 
  -4   3  13       41.76       45.86      4.69 o 
  -3   3  13       46.70       45.86      3.01 o 
  -2   3  13       87.68       89.71      5.02 o 
  -1   3  13       86.15       88.37      5.02 o 
   0   3  13       14.29       14.85      2.18 o 
   1   3  13       15.04       26.78      5.36 o 
   2   3  13      258.12      236.33     11.05 o 
   3   3  13        0.00       -2.68      6.69 o 
  -7   4  13        8.25       14.06      9.71 o 
  -6   4  13       63.60       81.68     11.38 o 
  -5   4  13      258.25      242.69      8.03 o 
  -4   4  13       25.82       26.11      2.68 o 
  -3   4  13        1.14        0.33      2.01 o 
  -2   4  13       61.05       71.30      5.69 o 
  -1   4  13       27.21       27.11      4.69 o 
   0   4  13      249.61      257.09     10.38 o 
   1   4  13      353.86      347.80     12.39 o 
   2   4  13      206.54      191.48     11.05 o 
  -7   5  13        6.67       12.05     12.39 o 
  -6   5  13       53.25       32.14     11.05 o 
  -5   5  13       24.26        5.02      5.36 o 
  -4   5  13        0.02        2.34      3.01 o 
  -3   5  13       50.73       69.96      4.35 o 
  -2   5  13      332.68      314.33     13.06 o 
  -1   5  13       31.29       44.19      9.04 o 
   0   5  13       32.19       53.89      7.36 o 
   1   5  13       42.37       36.49      6.36 o 
  -6   6  13       60.70       91.05     14.39 o 
  -5   6  13      200.47      268.47     19.42 o 
  -4   6  13       56.29       53.89      6.36 o 
  -3   6  13       51.21       55.90      6.69 o 
  -2   6  13       31.06       42.51      6.69 o 
  -1   6  13       23.71       30.46      6.69 o 
   0   6  13       11.41       11.72     10.04 o 
  -5   7  13        7.43        3.35      6.03 o 
  -4   7  13       44.57       75.99      8.37 o 
  -3   7  13        9.95       20.42      9.04 o 
  -2   7  13        7.65        0.67      7.03 o 
  -1  -7  14       61.31       61.59      5.69 o 
   0  -7  14       21.04       14.73      4.35 o 
   1  -7  14       81.75       83.35     12.05 o 
   2  -7  14        2.18        3.32      9.04 o 
   3  -7  14       65.29       75.60      6.99 o 
   4  -7  14        0.03       -0.64      5.31 o 
  -3  -6  14       15.24       11.05      5.69 o 
  -2  -6  14        3.57        4.02      3.35 o 
  -1  -6  14       74.04       85.70      5.02 o 
   0  -6  14      686.93      652.08     15.96 o 
   1  -6  14      149.10      150.61     14.06 o 
   2  -6  14      597.03      585.29     36.15 o 
   3  -6  14      149.93      184.24     12.72 o 
   4  -6  14       51.93       51.43      6.19 o 
   5  -6  14        5.86       11.55      7.57 o 
  -4  -5  14       10.83        2.34      5.36 o 
  -3  -5  14        1.03        4.69      4.69 o 
  -2  -5  14       19.63       23.10      4.02 o 
  -1  -5  14      157.84      158.08      4.09 o 
   0  -5  14       47.06       63.15      3.70 o 
   1  -5  14       76.65       77.56      8.37 o 
   2  -5  14      551.52      578.83     14.56 o 
   3  -5  14       79.10       73.47      8.37 o 
   4  -5  14        0.44        0.60      5.23 o 
   5  -5  14        4.07       13.56      7.70 o 
  -4  -4  14       22.52       23.77      4.02 o 
  -3  -4  14      438.23      424.32     11.20 o 
  -2  -4  14        0.63        2.24      1.85 o 
  -1  -4  14      123.71      128.73      6.03 o 
   0  -4  14      208.19      224.91      5.87 o 
   1  -4  14      410.43      432.31      8.67 o 
   2  -4  14      219.35      235.00      6.79 o 
   3  -4  14        7.57       11.55      7.53 o 
   4  -4  14       22.80       25.21      6.36 o 
   5  -4  14        0.41        1.68      4.50 o 
  -5  -3  14        2.39        6.03      5.36 o 
  -4  -3  14       11.90       10.01      2.72 o 
  -3  -3  14      196.35      184.34      4.95 o 
  -2  -3  14      181.99      176.24      5.19 o 
  -1  -3  14      260.00      268.62      6.24 o 
   0  -3  14     1475.62     1392.89     29.31 o 
   1  -3  14        9.82        8.31      5.69 o 
   2  -3  14        0.15       -0.80      2.95 o 
   3  -3  14      245.19      228.37      9.04 o 
   4  -3  14      114.84      108.49     11.72 o 
   5  -3  14        3.75        5.36      9.04 o 
  -6  -2  14       90.33       91.81     15.57 o 
  -5  -2  14       55.40       48.81      3.65 o 
  -4  -2  14      576.96      516.85     14.11 o 
  -3  -2  14      145.46      143.60      6.19 o 
  -2  -2  14       10.34        9.42      1.89 o 
  -1  -2  14      379.48      368.90     12.39 o 
   0  -2  14        2.71        0.95      1.36 o 
   1  -2  14      615.14      652.08     29.29 o 
   2  -2  14      448.17      408.27     20.75 o 
   3  -2  14       69.71       53.84      4.40 o 
   4  -2  14        4.61       11.87     10.21 o 
   5  -2  14       98.60       90.05     12.05 o 
  -6  -1  14       24.09       30.80      7.70 o 
  -5  -1  14        0.16        8.89      5.23 o 
  -4  -1  14       48.27       50.15      3.38 o 
  -3  -1  14        8.05       16.52      5.86 o 
  -2  -1  14      619.81      549.73     12.65 o 
  -1  -1  14      297.86      313.46      9.06 o 
   0  -1  14     1487.35     1495.61     32.48 o 
   1  -1  14        0.78       -0.95      5.52 o 
   2  -1  14      200.37      202.53      6.19 o 
   3  -1  14      545.14      478.99     12.31 o 
   4  -1  14        1.53        2.01      5.36 o 
   5  -1  14       56.02       52.56      6.36 o 
  -7   0  14        8.18        9.04      9.04 o 
  -6   0  14       37.34       53.89     10.04 o 
  -5   0  14       67.83       68.29      9.04 o 
  -4   0  14      986.42      842.14     22.85 o 
  -3   0  14     1154.21     1080.80     25.03 o 
  -2   0  14       24.71       28.87      4.85 o 
  -1   0  14       95.77      108.40      6.86 o 
   0   0  14      157.89      170.78      6.69 o 
   1   0  14      708.75      726.59     17.13 o 
   2   0  14       70.28       69.66      4.18 o 
   3   0  14      233.74      223.36      7.23 o 
   4   0  14       42.74       40.17      7.03 o 
  -7   1  14       21.68       34.14     12.72 o 
  -6   1  14        0.01        6.03      7.70 o 
  -5   1  14      245.92      230.31      6.69 o 
  -4   1  14        1.17        2.01      3.01 o 
  -3   1  14        4.46        2.96      2.21 o 
  -2   1  14      175.91      162.68     10.71 o 
  -1   1  14      123.96      120.97     14.06 o 
   0   1  14      364.19      357.18      8.76 o 
   1   1  14      335.26      332.17      8.87 o 
   2   1  14      868.93      828.64     15.79 o 
   3   1  14        2.88        3.01      5.02 o 
   4   1  14        0.04       -6.36      5.69 o 
  -7   2  14       77.52       79.00      9.04 o 
  -6   2  14       18.72       19.08     13.39 o 
  -5   2  14      155.54      173.07      6.03 o 
  -4   2  14      353.87      327.38      6.69 o 
  -3   2  14        1.55       15.06      3.68 o 
  -2   2  14       12.27       17.74      3.01 o 
  -1   2  14       35.88       34.14      5.02 o 
   0   2  14       33.07       34.10      7.20 o 
   1   2  14       43.69       56.59      3.03 o 
   2   2  14      304.77      288.89     11.38 o 
   3   2  14      140.32      119.84      9.37 o 
  -7   3  14        7.86       -2.68     10.38 o 
  -6   3  14       44.06       84.36     40.50 o 
  -5   3  14       56.04       57.58      3.35 o 
  -4   3  14      298.97      281.19      8.70 o 
  -3   3  14        2.27        3.68      2.01 o 
  -2   3  14      209.53      189.80      7.70 o 
  -1   3  14      448.13      469.32     15.40 o 
   0   3  14       49.22       57.15      3.29 o 
   1   3  14        0.80        5.69      5.02 o 
   2   3  14      209.67      211.23      9.37 o 
   3   3  14        1.55        8.37      8.70 o 
  -7   4  14      147.17      157.33     18.41 o 
  -6   4  14      189.75      185.79     14.06 o 
  -5   4  14      365.01      334.75     10.04 o 
  -4   4  14       89.16      104.11      5.02 o 
  -3   4  14       26.90       30.80      4.02 o 
  -2   4  14       23.57       34.48      4.69 o 
  -1   4  14      199.31      204.20      9.71 o 
   0   4  14       45.46       53.89     10.38 o 
   1   4  14       21.07       23.43      5.69 o 
   2   4  14       67.80       71.97      9.04 o 
  -6   5  14       51.60       55.57     12.72 o 
  -5   5  14       26.77       58.58     13.06 o 
  -4   5  14       20.26       27.45      5.02 o 
  -3   5  14        1.85        3.35      5.02 o 
  -2   5  14       36.74       43.18      6.36 o 
  -1   5  14       52.85       67.62      7.03 o 
   0   5  14       50.84       51.22      7.36 o 
   1   5  14       55.26       52.56      7.36 o 
  -6   6  14      103.43      106.78     14.06 o 
  -5   6  14       69.04       65.61      7.70 o 
  -4   6  14       45.32       51.22      6.69 o 
  -3   6  14       57.98       69.29      6.69 o 
  -2   6  14        3.37        6.69      6.36 o 
  -1   6  14       93.95      108.79      9.37 o 
  -1  -7  15       87.73       79.00      6.03 o 
   0  -7  15      231.39      237.00      9.04 o 
   1  -7  15        7.64       -4.35      6.36 o 
   2  -7  15       56.26       65.33      7.06 o 
   3  -7  15       28.56       25.84      9.54 o 
  -2  -6  15        4.40        3.35      3.68 o 
  -1  -6  15        2.06        5.69      4.02 o 
   0  -6  15      156.48      157.93      6.59 o 
   1  -6  15       18.35       15.73      5.14 o 
   2  -6  15       64.16       82.04      7.39 o 
   3  -6  15       12.29       13.37      5.55 o 
   4  -6  15       63.84       90.60     21.26 o 
  -3  -5  15       12.29       20.08      6.36 o 
  -2  -5  15        0.00        2.01      3.35 o 
  -1  -5  15      285.82      267.34      8.72 o 
   0  -5  15       62.04       77.12      4.00 o 
   1  -5  15        0.27        4.85      3.31 o 
   2  -5  15       46.08       53.23      4.90 o 
   3  -5  15       17.05       11.56      4.75 o 
   4  -5  15       14.15       13.28      5.95 o 
   5  -5  15       16.20       14.88      6.27 o 
  -4  -4  15        4.38        5.69      6.03 o 
  -3  -4  15       33.33       36.47      3.68 o 
  -2  -4  15        4.51        8.28      4.85 o 
  -1  -4  15        5.17        1.15      2.09 o 
   0  -4  15      715.34      663.93     29.46 o 
   1  -4  15       23.97       33.29      4.09 o 
   2  -4  15      165.06      163.70      9.04 o 
   3  -4  15        1.69        5.58      5.08 o 
   4  -4  15       23.88       34.61      6.58 o 
   5  -4  15       47.25       42.23      7.53 o 
  -5  -3  15        0.47        6.69      6.36 o 
  -4  -3  15       30.70       29.33      4.52 o 
  -3  -3  15      201.54      187.19      5.76 o 
  -2  -3  15      137.15      123.99      7.20 o 
  -1  -3  15       58.28       70.13      2.53 o 
   0  -3  15        0.12        2.03      1.76 o 
   1  -3  15      357.65      366.74      9.06 o 
   2  -3  15      127.38      153.01      6.01 o 
   3  -3  15      415.51      387.57     11.70 o 
   4  -3  15       24.19       24.77      6.03 o 
   5  -3  15        5.96       19.08     10.04 o 
  -5  -2  15      294.41      310.65     26.45 o 
  -4  -2  15       23.59       17.17      3.37 o 
  -3  -2  15     1116.35      988.92     23.08 o 
  -2  -2  15       28.00       23.57      2.71 o 
  -1  -2  15       24.17       20.14      3.35 o 
   0  -2  15     1985.99     1950.70     46.86 o 
   1  -2  15       13.01       14.99      2.85 o 
   2  -2  15        9.15       27.03      7.20 o 
   3  -2  15       13.41       18.40      5.52 o 
   4  -2  15       34.37       49.65      9.88 o 
   5  -2  15       49.31       28.45     10.38 o 
  -6  -1  15      186.88      193.15     15.73 o 
  -5  -1  15       51.98       42.18      7.03 o 
  -4  -1  15        0.69        1.84      4.52 o 
  -3  -1  15       46.45       43.41      3.66 o 
  -2  -1  15       28.46       34.36      2.95 o 
  -1  -1  15        5.65        3.45      2.33 o 
   0  -1  15      533.12      509.05     10.46 o 
   1  -1  15       63.95       72.89      4.46 o 
   2  -1  15       55.66       63.80      3.90 o 
   3  -1  15        3.78        2.43      8.03 o 
   4  -1  15        4.91        7.70      4.69 o 
  -6   0  15      194.58      177.75     15.40 o 
  -5   0  15       69.97       77.66     10.04 o 
  -4   0  15       81.38       97.46      7.70 o 
  -3   0  15       61.22       39.75     15.23 o 
  -2   0  15        3.22        3.45      2.02 o 
  -1   0  15       15.90       12.41      4.52 o 
   0   0  15     1155.46     1157.83     23.26 o 
   1   0  15      526.73      497.13     17.24 o 
   2   0  15      164.49      162.43      7.36 o 
   3   0  15        7.44       10.12      3.38 o 
   4   0  15       72.02       85.70      9.04 o 
  -7   1  15       31.32       34.48     12.05 o 
  -6   1  15       16.66       13.06      7.70 o 
  -5   1  15      127.62      112.48      6.36 o 
  -4   1  15       23.39       26.11      3.68 o 
  -3   1  15       93.64       91.05      4.35 o 
  -2   1  15      177.79      180.43     11.72 o 
  -1   1  15        0.21        7.03      2.68 o 
   0   1  15      981.77      978.01     23.77 o 
   1   1  15      444.63      425.31     23.60 o 
   2   1  15       58.02       60.91      4.00 o 
   3   1  15      146.70      143.94      8.70 o 
   4   1  15       15.15        4.35      6.36 o 
  -7   2  15       44.25       48.20     14.39 o 
  -6   2  15       12.68       19.42      5.69 o 
  -5   2  15      158.63      149.63      5.02 o 
  -4   2  15      786.33      759.88     30.80 o 
  -3   2  15       20.85       16.07      1.67 o 
  -2   2  15       73.76       69.96      4.35 o 
  -1   2  15       28.17       31.80      3.35 o 
   0   2  15        3.02        5.31      2.41 o 
   1   2  15      278.46      313.89      8.67 o 
   2   2  15        4.35        4.02      6.03 o 
   3   2  15       93.56      103.44      9.71 o 
  -7   3  15        0.73       -2.01     12.05 o 
  -6   3  15       32.96       37.49     10.38 o 
  -5   3  15       51.81       47.20      4.35 o 
  -4   3  15        2.37        5.02      2.68 o 
  -3   3  15      707.39      672.51     17.74 o 
  -2   3  15       70.22       68.62      4.69 o 
  -1   3  15       37.01       42.18      4.69 o 
   0   3  15      768.78      759.04     19.38 o 
   1   3  15      160.54      169.72     10.38 o 
   2   3  15       36.40       43.18      6.36 o 
  -6   4  15        4.74       18.08     11.05 o 
  -5   4  15      438.80      449.90     16.74 o 
  -4   4  15      383.48      411.74     14.73 o 
  -3   4  15      141.02      163.69      8.03 o 
  -2   4  15       70.81       84.69      6.03 o 
  -1   4  15       54.74       67.95      7.03 o 
   0   4  15       70.52       69.63      6.36 o 
   1   4  15      444.49      459.61     19.42 o 
  -6   5  15       20.04        8.03     14.06 o 
  -5   5  15        9.65       18.08      4.69 o 
  -4   5  15       26.10       22.43      6.36 o 
  -3   5  15       28.05       35.15      7.03 o 
  -2   5  15        3.50       -2.68      4.35 o 
  -1   5  15      110.23      117.50      7.36 o 
   0   5  15        0.09       -0.33      6.36 o 
  -5   6  15      161.68      169.72     11.05 o 
  -4   6  15      106.69      107.45      9.71 o 
  -3   6  15        1.54        6.69      7.36 o 
  -2   6  15        8.30       10.38      5.36 o 
   0  -7  16       53.54       41.51      6.03 o 
   1  -7  16       13.39       16.07      7.03 o 
   2  -7  16        1.60       -0.69      5.93 o 
  -2  -6  16       32.20       42.51      7.36 o 
  -1  -6  16      232.54      208.55      9.37 o 
   0  -6  16      245.24      267.13     10.38 o 
   1  -6  16       67.25       85.01      6.84 o 
   2  -6  16       72.10       86.93      7.64 o 
   3  -6  16        5.08       -2.16      5.77 o 
   4  -6  16       27.77       48.28      7.91 o 
  -3  -5  16       72.08       61.93     10.04 o 
  -2  -5  16      199.05      198.17      8.37 o 
  -1  -5  16        0.05        5.54      4.52 o 
   0  -5  16      204.76      196.64      7.55 o 
   1  -5  16      245.68      239.46      8.51 o 
   2  -5  16       35.22       38.61      5.31 o 
   3  -5  16       61.82       74.46     17.41 o 
   4  -5  16      118.01      113.82      8.37 o 
  -4  -4  16       22.07       22.76      7.70 o 
  -3  -4  16       37.47       43.85     11.05 o 
  -2  -4  16      130.91      129.58      5.01 o 
  -1  -4  16      855.54      765.92     37.32 o 
   0  -4  16       23.72       15.35      2.28 o 
   1  -4  16       79.69      103.13      4.75 o 
   2  -4  16       38.11       40.06      5.86 o 
   3  -4  16       29.89       29.13      6.15 o 
   4  -4  16       92.06      122.57     13.39 o 
  -5  -3  16       12.68       25.11     10.71 o 
  -4  -3  16        1.38        4.32      4.02 o 
  -3  -3  16       26.89       29.00      3.66 o 
  -2  -3  16        0.01        0.00      2.84 o 
  -1  -3  16        6.53        4.80      1.24 o 
   0  -3  16      635.87      603.38     15.23 o 
   1  -3  16      105.57      118.06      5.17 o 
   2  -3  16      354.47      349.62     12.55 o 
   3  -3  16      205.57      227.26     10.58 o 
   4  -3  16       54.07       61.92      7.86 o 
  -5  -2  16        6.11       -9.04      8.03 o 
  -4  -2  16       10.56        4.35      5.69 o 
  -3  -2  16       25.15       27.94      3.79 o 
  -2  -2  16       29.30       27.47      8.20 o 
  -1  -2  16        1.83        2.14      3.01 o 
   0  -2  16      176.75      168.69      5.29 o 
   1  -2  16      356.64      380.40     11.24 o 
   2  -2  16        2.98       -2.14      3.23 o 
   3  -2  16       42.48       44.83      7.20 o 
   4  -2  16        0.02        1.50      5.86 o 
  -6  -1  16       19.30       42.51      8.70 o 
  -5  -1  16       96.92       96.41     10.71 o 
  -4  -1  16       15.05       17.91      4.26 o 
  -3  -1  16      174.36      161.70      5.86 o 
  -2  -1  16        8.11       11.58      3.19 o 
  -1  -1  16        5.74        6.84      2.71 o 
   0  -1  16        4.39        1.75      5.02 o 
   1  -1  16      201.71      219.14      6.71 o 
   2  -1  16       81.58       83.38      5.06 o 
   3  -1  16        0.10        0.01      3.28 o 
   4  -1  16        4.41        9.04      5.02 o 
  -6   0  16       55.19       49.21     11.38 o 
  -5   0  16      153.79      188.13     10.38 o 
  -4   0  16      145.79      133.90      7.03 o 
  -3   0  16      341.17      348.47     14.73 o 
  -2   0  16      907.66      792.89     20.09 o 
  -1   0  16       83.52       78.50      4.65 o 
   0   0  16      194.83      219.04      5.38 o 
   1   0  16       15.66       10.88      5.19 o 
   2   0  16       92.19       93.97      4.52 o 
   3   0  16       53.70       64.72      5.29 o 
   4   0  16       13.59       10.38      7.36 o 
  -6   1  16       12.31       29.79     11.05 o 
  -5   1  16       46.30       50.55      5.36 o 
  -4   1  16       54.71       63.94      4.35 o 
  -3   1  16      173.93      185.12      9.04 o 
  -2   1  16        8.59       -5.02      7.03 o 
  -1   1  16        7.94       11.05      2.34 o 
   0   1  16      488.37      484.52     12.66 o 
   1   1  16       11.21        9.17      2.90 o 
   2   1  16        1.08        2.45      3.19 o 
   3   1  16        2.94        7.36      5.69 o 
  -6   2  16      100.21       79.67     13.06 o 
  -5   2  16       84.10       77.33      5.36 o 
  -4   2  16      198.52      189.47      7.03 o 
  -3   2  16      405.35      387.64     11.05 o 
  -2   2  16      274.92      290.56     10.38 o 
  -1   2  16       12.54       12.72      3.35 o 
   0   2  16      580.34      619.82     16.21 o 
   1   2  16       34.88       37.75     11.05 o 
   2   2  16        3.36        1.67      5.36 o 
   3   2  16       22.35       13.72      7.36 o 
  -6   3  16        0.96       14.39     13.06 o 
  -5   3  16       36.72       48.87      6.03 o 
  -4   3  16        4.94        3.01      2.68 o 
  -3   3  16       95.36       93.06      6.03 o 
  -2   3  16        9.31       18.41      3.68 o 
  -1   3  16       11.87       -0.67      4.35 o 
   0   3  16      452.45      467.57     14.31 o 
   1   3  16      211.92      208.55     10.38 o 
   2   3  16       45.08       49.88      8.03 o 
  -6   4  16        0.38      -10.38     10.04 o 
  -5   4  16       71.88       72.98     12.72 o 
  -4   4  16      121.87      114.15      6.03 o 
  -3   4  16      117.94      150.97      8.37 o 
  -2   4  16      186.05      200.18      9.71 o 
  -1   4  16        4.29       18.75      5.69 o 
   0   4  16       44.69       51.89      6.36 o 
   1   4  16       31.72       24.44      6.03 o 
  -5   5  16       80.78       93.73     14.73 o 
  -4   5  16      224.90      279.85     11.05 o 
  -3   5  16       97.81       97.41      7.03 o 
  -2   5  16      202.41      234.66     11.05 o 
  -1   5  16       12.14        6.03      6.69 o 
  -3   6  16        8.55       13.06      7.03 o 
  -1  -6  17        1.71       11.38      7.03 o 
   0  -6  17       20.61       10.71      6.69 o 
   1  -6  17        1.05       -2.19      4.00 o 
   2  -6  17      139.60      167.00     18.24 o 
   3  -6  17       45.97       52.89     14.23 o 
  -3  -5  17       20.82       20.42      9.71 o 
  -2  -5  17       15.78       10.71      6.03 o 
  -1  -5  17        9.99       10.42      6.19 o 
   0  -5  17      230.63      242.09     11.38 o 
   1  -5  17       39.84       35.41      6.15 o 
   2  -5  17       83.07      101.65      8.51 o 
   3  -5  17       91.23       92.12     20.75 o 
   4  -5  17        3.62        9.15      6.62 o 
  -4  -4  17        0.28        1.34      9.04 o 
  -3  -4  17       27.14       28.45      9.37 o 
  -2  -4  17       27.89       57.84      8.21 o 
  -1  -4  17      183.04      177.34      5.23 o 
   0  -4  17        9.30        4.43      3.19 o 
   1  -4  17        0.04        4.38      3.67 o 
   2  -4  17       92.22      113.60      9.21 o 
   3  -4  17       53.76       74.17      8.20 o 
   4  -4  17       55.26       70.32     14.56 o 
  -4  -3  17       43.59       35.58      6.14 o 
  -3  -3  17      178.31      168.78      9.37 o 
  -2  -3  17      317.65      273.96      9.71 o 
  -1  -3  17       84.01       93.03      8.03 o 
   0  -3  17       28.76       41.91      3.32 o 
   1  -3  17       42.54       27.20      4.18 o 
   2  -3  17       17.98       22.69      3.66 o 
   3  -3  17        6.08       -1.00      9.71 o 
   4  -3  17        8.91       14.49      9.21 o 
  -5  -2  17       59.59       68.29      8.37 o 
  -4  -2  17        0.46        4.16      4.15 o 
  -3  -2  17       60.56       50.35      4.14 o 
  -2  -2  17       13.08        8.23      3.68 o 
  -1  -2  17      791.72      669.71     18.16 o 
   0  -2  17       90.77       87.47      5.52 o 
   1  -2  17      146.51      162.04      7.14 o 
   2  -2  17      171.77      162.85      7.12 o 
   3  -2  17      119.35      130.14     16.07 o 
   4  -2  17       27.46       33.82      7.37 o 
  -5  -1  17       16.56       25.11      8.37 o 
  -4  -1  17       21.13       17.07      5.69 o 
  -3  -1  17       46.99       43.33      4.50 o 
  -2  -1  17       54.32       56.90      7.70 o 
  -1  -1  17        4.09        3.62      3.01 o 
   0  -1  17      167.71      165.67      5.26 o 
   1  -1  17      298.10      298.87      9.52 o 
   2  -1  17      304.51      310.38     19.42 o 
   3  -1  17      129.20      126.65      6.07 o 
   4  -1  17        0.32       -6.03      7.36 o 
  -6   0  17       15.63       46.53     10.38 o 
  -5   0  17      319.15      257.09     11.05 o 
  -4   0  17      291.67      255.41     10.04 o 
  -3   0  17        2.31       -0.67      4.69 o 
  -2   0  17       15.49       25.79      3.05 o 
  -1   0  17      531.32      500.10     19.62 o 
   0   0  17      115.11      134.79      4.41 o 
   1   0  17        0.12        0.36      1.52 o 
   2   0  17      186.65      171.59     10.88 o 
   3   0  17        0.30       -0.75      4.00 o 
  -6   1  17        0.03       12.05      7.70 o 
  -5   1  17        0.83        0.00      5.36 o 
  -4   1  17       96.08      107.45      6.36 o 
  -3   1  17      322.03      292.91     12.72 o 
  -2   1  17      299.71      317.34     15.73 o 
  -1   1  17        2.85        8.37      3.01 o 
   0   1  17       14.56       12.03      2.48 o 
   1   1  17      431.95      393.31     15.23 o 
   2   1  17       11.99       18.41      5.02 o 
   3   1  17       15.69        4.02      8.70 o 
  -6   2  17      144.55      158.34     16.40 o 
  -5   2  17      171.51      144.28     13.72 o 
  -4   2  17      366.93      334.75     10.38 o 
  -3   2  17       39.86       45.19      9.04 o 
  -2   2  17       23.05       11.38      3.01 o 
  -1   2  17      520.39      486.72     16.74 o 
   0   2  17       41.66       39.38      4.02 o 
   1   2  17       22.73       22.76      5.36 o 
   2   2  17        2.73        4.35      5.69 o 
  -6   3  17       59.97      105.78     13.72 o 
  -5   3  17        8.16       -3.68      7.70 o 
  -4   3  17       79.47       59.59     11.72 o 
  -3   3  17       16.46       18.41      3.68 o 
  -2   3  17      152.23      147.96      8.03 o 
  -1   3  17      306.16      332.07     14.39 o 
   0   3  17      115.31      128.21      9.04 o 
   1   3  17       22.91       29.79      6.69 o 
  -5   4  17       56.25       42.18     12.39 o 
  -4   4  17      117.08      144.28     15.06 o 
  -3   4  17        0.01        9.04      4.69 o 
  -2   4  17       39.69       35.15      5.69 o 
  -1   4  17       18.85       33.47      6.03 o 
   0   4  17      229.18      210.56     12.05 o 
  -5   5  17       10.73       18.41     18.75 o 
  -4   5  17        7.78        2.68     12.05 o 
  -3   5  17       91.33      109.46      8.03 o 
  -2   5  17        0.78       -4.35      4.69 o 
   0  -6  18       71.73       64.27      9.04 o 
   1  -6  18        0.56        3.76      6.51 o 
   2  -6  18      117.81      129.32      8.16 o 
  -2  -5  18      177.09      169.38     10.04 o 
  -1  -5  18        7.06        2.68      5.69 o 
   0  -5  18        0.97       -2.46      4.40 o 
   1  -5  18        7.06       12.02      5.77 o 
   2  -5  18       20.46       33.66      6.48 o 
   3  -5  18        5.28        6.69      7.36 o 
  -3  -4  18        7.80        0.00      8.37 o 
  -2  -4  18        0.29        1.34      4.33 o 
  -1  -4  18       15.48       17.76      5.35 o 
   0  -4  18      117.99      154.40      7.91 o 
   1  -4  18       13.12       16.51      5.56 o 
   2  -4  18       32.61       35.79     14.39 o 
   3  -4  18        2.45        6.85      9.04 o 
  -4  -3  18       67.34       49.54     11.38 o 
  -3  -3  18        3.61        4.86     14.06 o 
  -2  -3  18       48.32       45.51      5.53 o 
  -1  -3  18        7.43        7.66      3.53 o 
   0  -3  18      100.79      110.46      8.70 o 
   1  -3  18       54.77       75.28      6.72 o 
   2  -3  18       66.88       71.65      6.62 o 
   3  -3  18        4.19       -1.96      7.09 o 
  -5  -2  18       78.89      102.43      9.71 o 
  -4  -2  18        8.64        3.39      5.69 o 
  -3  -2  18       18.42       18.55      4.50 o 
  -2  -2  18       38.04       37.75      4.66 o 
  -1  -2  18        3.60       -0.21      3.26 o 
   0  -2  18       56.09       52.53     13.06 o 
   1  -2  18       14.82       16.81      4.02 o 
   2  -2  18       47.56       40.33     15.40 o 
   3  -2  18       40.42       44.28      8.20 o 
  -5  -1  18       39.37       43.18     11.05 o 
  -4  -1  18       45.22       44.52      6.36 o 
  -3  -1  18      159.58      159.26      7.64 o 
  -2  -1  18       50.54       47.58      4.26 o 
  -1  -1  18      437.27      443.69     16.73 o 
   0  -1  18        0.45        2.29      7.53 o 
   1  -1  18      242.60      215.90      8.20 o 
   2  -1  18       53.92       52.97     11.72 o 
   3  -1  18        6.65        4.55      9.04 o 
  -5   0  18        3.96       85.03     63.60 o 
  -4   0  18       76.58       81.34      6.36 o 
  -3   0  18        0.56       -2.68      5.02 o 
  -2   0  18        9.16       -0.67      5.02 o 
  -1   0  18      109.36      108.26      6.35 o 
   0   0  18       10.03       11.61      3.85 o 
   1   0  18      113.49      106.00      6.86 o 
   2   0  18       39.02       39.14      4.95 o 
   3   0  18      201.55      199.85     10.71 o 
  -6   1  18       35.71       22.76     11.72 o 
  -5   1  18       12.63        7.70      6.69 o 
  -4   1  18      101.19       90.05      7.36 o 
  -3   1  18       93.26       78.00      8.03 o 
  -2   1  18        0.03        7.36     10.04 o 
  -1   1  18       50.07       67.28      5.36 o 
   0   1  18       38.81       27.81      3.43 o 
   1   1  18      122.27      133.59      7.20 o 
   2   1  18       25.83       23.77      7.03 o 
  -6   2  18       91.42      351.15    129.55 o 
  -5   2  18        0.07        4.02      7.36 o 
  -4   2  18       39.52       36.15      6.36 o 
  -3   2  18       13.11        6.36     16.40 o 
  -2   2  18      143.13      193.82     18.08 o 
  -1   2  18        0.02        5.02      4.02 o 
   0   2  18       41.68       54.58      4.57 o 
   1   2  18       26.45       20.75      6.03 o 
  -5   3  18       33.26       37.16     12.05 o 
  -4   3  18       37.82       25.44      6.36 o 
  -3   3  18        0.24       11.38     11.72 o 
  -2   3  18       37.12       44.52      5.02 o 
  -1   3  18        0.62        2.89      3.03 o 
   0   3  18      353.85      350.15     13.39 o 
   1   3  18        2.92       20.42      8.70 o 
  -5   4  18      117.29      149.30     14.73 o 
  -4   4  18      131.07      107.12     13.72 o 
  -3   4  18       25.63       26.78     10.71 o 
  -2   4  18      236.47      246.38     19.08 o 
  -1   4  18      102.78      109.13      8.70 o 
  -1  -5  19        2.25        2.34      5.02 o 
   0  -5  19       34.62       40.44     14.73 o 
   1  -5  19      131.49      149.86      7.88 o 
   2  -5  19       39.86       68.22      9.71 o 
  -3  -4  19        0.06       -9.71     10.04 o 
  -2  -4  19        0.12       -5.61      4.37 o 
  -1  -4  19       42.53       42.83      4.85 o 
   0  -4  19        6.11        1.53      4.34 o 
   1  -4  19      189.29      210.34      9.21 o 
   2  -4  19       12.41       26.20      6.59 o 
  -3  -3  19        2.59       -6.48      5.14 o 
  -2  -3  19      118.91      111.66     21.42 o 
  -1  -3  19        9.38       13.06      6.36 o 
   0  -3  19       40.42       39.82      4.61 o 
   1  -3  19      124.25      155.56      7.35 o 
   2  -3  19      116.91      135.36     10.77 o 
   3  -3  19        3.72       23.31     10.04 o 
  -4  -2  19      223.24      218.36     11.12 o 
  -3  -2  19       13.60       11.99      5.31 o 
  -2  -2  19       70.11       84.64      6.34 o 
  -1  -2  19      187.64      187.63      7.96 o 
   0  -2  19        1.25       -1.85      3.07 o 
   1  -2  19      278.92      276.93      9.94 o 
   2  -2  19        0.63        5.00      5.52 o 
   3  -2  19        0.39        5.14     16.74 o 
  -5  -1  19       37.63       79.67     11.38 o 
  -4  -1  19      100.22      103.10      8.70 o 
  -3  -1  19       83.30       85.56     10.88 o 
  -2  -1  19       94.70       81.67      6.07 o 
  -1  -1  19        6.49        7.79      7.20 o 
   0  -1  19       97.48      115.91      5.82 o 
   1  -1  19        2.44        3.68      4.02 o 
   2  -1  19        4.96        5.99      5.36 o 
  -5   0  19       19.62       28.79     11.38 o 
  -4   0  19       23.84       20.08      6.36 o 
  -3   0  19        2.54        4.02      5.36 o 
  -2   0  19       33.82       22.43     11.38 o 
  -1   0  19       45.12       38.50      7.36 o 
   0   0  19       24.14       35.20      6.23 o 
   1   0  19        0.01        2.68      3.44 o 
   2   0  19        0.15        1.71      4.81 o 
  -5   1  19        4.49       -2.01      6.03 o 
  -4   1  19       14.65       19.08      7.03 o 
  -3   1  19       47.74       54.90      6.36 o 
  -2   1  19       20.41       34.48     34.81 o 
  -1   1  19        3.10       11.72      9.37 o 
   0   1  19       64.99       64.11      5.36 o 
   1   1  19       80.60      107.22     14.73 o 
  -5   2  19        6.36       29.46     10.71 o 
  -4   2  19       28.49       38.50      8.03 o 
  -3   2  19       26.75       40.84      9.71 o 
  -2   2  19       56.26       34.14     10.71 o 
  -1   2  19       11.57       13.54      6.19 o 
   0   2  19       48.62       56.91      7.36 o 
   1   2  19        3.89        5.02      6.03 o 
  -5   3  19        2.41       -4.35     11.72 o 
  -4   3  19      253.80      233.32     20.42 o 
  -3   3  19       23.21       27.11     12.05 o 
  -2   3  19       68.43       96.07     13.39 o 
  -1   3  19        3.45       18.41     14.73 o 
   0   3  19       46.73       41.17      6.03 o 
  -4   4  19       94.55      139.92     16.07 o 
  -3   4  19       44.61       56.24     27.78 o 
  -2   4  19       14.19       -6.69     11.38 o 
  -2  -4  20        0.32        3.35      7.03 o 
  -1  -4  20       70.37       66.18     14.73 o 
   0  -4  20       11.38        6.61      5.19 o 
   1  -4  20       13.89        7.16      5.17 o 
  -3  -3  20       43.21       42.68     14.73 o 
  -2  -3  20       84.58       89.68      8.37 o 
  -1  -3  20        2.19        2.67      4.51 o 
   0  -3  20        0.12        6.92      4.16 o 
   1  -3  20       14.26       11.26      4.85 o 
   2  -3  20       41.15       64.06      8.58 o 
  -4  -2  20       19.27        7.14      6.27 o 
  -3  -2  20        7.18        7.69      6.38 o 
  -2  -2  20        7.99        3.01      7.87 o 
  -1  -2  20        3.14        0.44      3.69 o 
   0  -2  20      121.64      119.55     10.04 o 
   1  -2  20       83.67       92.14      9.33 o 
   2  -2  20      270.22      306.48     17.24 o 
  -4  -1  20       33.05       42.85     10.71 o 
  -3  -1  20        0.29       -0.59      4.95 o 
  -2  -1  20      283.06      291.60     36.49 o 
  -1  -1  20       38.01       38.39      3.99 o 
   0  -1  20       78.69      101.60      7.88 o 
   1  -1  20       12.83        4.78      5.79 o 
   2  -1  20       29.52       36.95     11.38 o 
  -4   0  20       53.39       82.35     13.06 o 
  -3   0  20      155.32      151.98     10.71 o 
  -2   0  20      178.16      177.75     12.39 o 
  -1   0  20      115.26      149.08      9.09 o 
   0   0  20        6.22        7.01      5.36 o 
   1   0  20       37.61       56.74      6.67 o 
  -4   1  20      165.90      174.07     16.74 o 
  -3   1  20        3.58        7.36      9.04 o 
  -2   1  20      186.12      212.90     18.75 o 
  -1   1  20      164.35      210.74     11.25 o 
   0   1  20        3.35        5.77      4.66 o 
   1   1  20       35.05       13.72     10.04 o 
  -4   2  20       17.49       31.80     13.06 o 
  -3   2  20       15.37       13.39      9.04 o 
  -2   2  20      116.04      121.85     13.72 o 
  -1   2  20      214.00      207.03     18.91 o 
   0   2  20        0.40       47.20     24.44 o 
  -3   3  20        0.57        6.03     11.72 o 
  -2   3  20       13.65       44.19     13.72 o 
  -2  -3  21      142.66      150.82     10.54 o 
  -1  -3  21        3.22        3.04      4.39 o 
   0  -3  21       61.99       59.65     14.90 o 
   1  -3  21       23.85       15.67      8.70 o 
  -3  -2  21       49.34       75.32     12.22 o 
  -2  -2  21       19.45       14.40      6.69 o 
  -1  -2  21       95.52      112.41      7.05 o 
   0  -2  21       79.37       79.33      8.12 o 
   1  -2  21        0.30        8.82      6.67 o 
  -3  -1  21       63.11       65.28     11.05 o 
  -2  -1  21       12.11        4.84      5.86 o 
  -1  -1  21       48.69       53.61      7.72 o 
   0  -1  21        0.12        4.86     10.38 o 
   1  -1  21       36.20       34.64      7.87 o 
  -3   0  21        0.12        6.69      8.03 o 
  -2   0  21       20.67       27.45     11.38 o 
  -1   0  21       65.84      105.91      8.67 o 
   0   0  21        0.71        1.24      8.20 o 
  -3   1  21      211.89      214.91     17.74 o 
  -2   1  21       49.53       52.89     13.72 o 
  -1   1  21       62.68       93.39      9.88 o 
   0   1  21      157.50      150.64     14.39 o 
  -3   2  21        5.25       21.09     12.72 o 
  -2   2  21       18.80       37.16     12.72 o 
  -2  -1  22       41.83       54.23     13.06 o 
  -1  -1  22        8.49       24.40    106.28 o 
  -2   0  22        1.35        2.34      8.37 o 
                                                 
